# Supplementary material for: Short sequence motif dynamics in the SARS-CoV-2 genome suggest a role for cytosine deamination in CpG reduction
Source: J Mol Cell Biol. 2021 Feb 25;13(3):225–7. doi: 10.1093/jmcb/mjab011 (PMC7928816; doi:10.1093/jmcb/mjab011)
Supplement: mjab011_Supplementary_Data [file mjab011_supplementary_data.zip]

Archive with 2 entries (2 files):
- Supplementary material.pdf
- TableS1.xlsx
