# Supplementary material for: Short sequence motif dynamics in the SARS-CoV-2 genome suggest a role for cytosine deamination in CpG reduction
Source: J Mol Cell Biol. 2021 Feb 25;13(3):225–7. doi: 10.1093/jmcb/mjab011 (PMC7928816; doi:10.1093/jmcb/mjab011)
Supplement: mjab011_Supplementary_Data [file mjab011_supplementary_data.zip › TableS1.xlsx]

## Sheet: Table S1. Samples
Table S1
GenBank accession	days	date	Region, exposure	strain
EPI_ISL_418241	70	2020-03-02	Africa	Algeria/G0638_2264/2020
EPI_ISL_418242	76	2020-03-08	Africa	Algeria/G0640_2265/2020
EPI_ISL_420037	70	2020-03-02	Africa	Algeria/G0860_2262/2020
EPI_ISL_413485	32	2020-01-24	Asia	Anhui/SZ005/2020
EPI_ISL_420600	75	2020-03-07	South America	Argentina/C121/2020
EPI_ISL_420599	86	2020-03-18	South America	Argentina/C1374/2020
EPI_ISL_420598	90	2020-03-22	South America	Argentina/C3013/2020
EPI_ISL_430793	69	2020-03-01	South America	Argentina/PAIS_A001/2020
EPI_ISL_430796	95	2020-03-27	South America	Argentina/PAIS_A004/2020
EPI_ISL_430797	95	2020-03-27	North America	Argentina/PAIS_A005/2020
EPI_ISL_430798	96	2020-03-28	South America	Argentina/PAIS_A006/2020
EPI_ISL_430799	98	2020-03-30	South America	Argentina/PAIS_A007/2020
EPI_ISL_430800	98	2020-03-30	South America	Argentina/PAIS_A008/2020
EPI_ISL_430801	99	2020-03-31	South America	Argentina/PAIS_A009/2020
EPI_ISL_430802	99	2020-03-31	South America	Argentina/PAIS_A011/2020
EPI_ISL_430803	100	2020-04-01	South America	Argentina/PAIS_A012/2020
EPI_ISL_430804	100	2020-04-01	Europe	Argentina/PAIS_A013/2020
EPI_ISL_430805	100	2020-04-01	South America	Argentina/PAIS_A014/2020
EPI_ISL_430806	100	2020-04-01	Asia	Argentina/PAIS_A015/2020
EPI_ISL_430807	101	2020-04-02	Europe	Argentina/PAIS_A016/2020
EPI_ISL_430808	102	2020-04-03	South America	Argentina/PAIS_A017/2020
EPI_ISL_430809	103	2020-04-04	South America	Argentina/PAIS_A018/2020
EPI_ISL_430810	106	2020-04-07	South America	Argentina/PAIS_A019/2020
EPI_ISL_430811	110	2020-04-11	Europe	Argentina/PAIS_A020/2020
EPI_ISL_430812	110	2020-04-11	South America	Argentina/PAIS_A021/2020
EPI_ISL_430813	110	2020-04-11	South America	Argentina/PAIS_A022/2020
EPI_ISL_430814	116	2020-04-17	South America	Argentina/PAIS_A023/2020
EPI_ISL_430815	117	2020-04-18	South America	Argentina/PAIS_A024/2020
EPI_ISL_430816	117	2020-04-18	South America	Argentina/PAIS_A025/2020
EPI_ISL_430817	117	2020-04-18	South America	Argentina/PAIS_A026/2020
EPI_ISL_430818	118	2020-04-19	South America	Argentina/PAIS_A027/2020
EPI_ISL_407893	32	2020-01-24	Asia	Australia/NSW01/2020
EPI_ISL_408976	30	2020-01-22	Asia	Australia/NSW02/2020
EPI_ISL_408977	33	2020-01-25	Asia	Australia/NSW03/2020
EPI_ISL_417030	32	2020-01-24	Oceania	Australia/NSW04/2020
EPI_ISL_412975	67	2020-02-28	Asia	Australia/NSW05/2020
EPI_ISL_413213	68	2020-02-29	Asia	Australia/NSW06/2020
EPI_ISL_413214	68	2020-02-29	Oceania	Australia/NSW07/2020
EPI_ISL_413594	67	2020-02-28	Oceania	Australia/NSW08/2020
EPI_ISL_413595	67	2020-02-28	Oceania	Australia/NSW09/2020
EPI_ISL_413596	67	2020-02-28	Oceania	Australia/NSW10/2020
EPI_ISL_427722	86	2020-03-18	Oceania	Australia/NSW100/2020
EPI_ISL_427717	85	2020-03-17	Oceania	Australia/NSW101/2020
EPI_ISL_427656	79	2020-03-11	Oceania	Australia/NSW102/2020
EPI_ISL_427657	78	2020-03-10	Oceania	Australia/NSW103/2020
EPI_ISL_427677	84	2020-03-16	Oceania	Australia/NSW104/2020
EPI_ISL_427686	91	2020-03-23	Oceania	Australia/NSW105/2020
EPI_ISL_427748	90	2020-03-22	Oceania	Australia/NSW106/2020
EPI_ISL_427772	90	2020-03-22	Oceania	Australia/NSW107/2020
EPI_ISL_427804	91	2020-03-23	Oceania	Australia/NSW108/2020
EPI_ISL_427754	92	2020-03-24	Oceania	Australia/NSW109/2020
EPI_ISL_413597	70	2020-03-02	Asia	Australia/NSW11/2020
EPI_ISL_427741	89	2020-03-21	Oceania	Australia/NSW110/2020
EPI_ISL_427661	84	2020-03-16	Oceania	Australia/NSW111/2020
EPI_ISL_427666	83	2020-03-15	Oceania	Australia/NSW112/2020
EPI_ISL_427728	85	2020-03-17	Oceania	Australia/NSW113/2020
EPI_ISL_427724	87	2020-03-19	Oceania	Australia/NSW114/2020
EPI_ISL_427696	89	2020-03-21	Oceania	Australia/NSW115/2020
EPI_ISL_427698	89	2020-03-21	Oceania	Australia/NSW116/2020
EPI_ISL_427756	93	2020-03-25	Oceania	Australia/NSW117/2020
EPI_ISL_427693	90	2020-03-22	Oceania	Australia/NSW118/2020
EPI_ISL_427669	90	2020-03-22	Oceania	Australia/NSW119/2020
EPI_ISL_413598	72	2020-03-04	Asia	Australia/NSW12/2020
EPI_ISL_427679	90	2020-03-22	Oceania	Australia/NSW120/2020
EPI_ISL_427688	90	2020-03-22	Oceania	Australia/NSW121/2020
EPI_ISL_427778	93	2020-03-25	Oceania	Australia/NSW122/2020
EPI_ISL_427780	91	2020-03-23	Oceania	Australia/NSW123/2020
EPI_ISL_427782	93	2020-03-25	Oceania	Australia/NSW124/2020
EPI_ISL_427785	91	2020-03-23	Oceania	Australia/NSW125/2020
EPI_ISL_427794	91	2020-03-23	Oceania	Australia/NSW126/2020
EPI_ISL_427808	92	2020-03-24	Oceania	Australia/NSW127/2020
EPI_ISL_427689	90	2020-03-22	Oceania	Australia/NSW128/2020
EPI_ISL_427760	92	2020-03-24	Oceania	Australia/NSW129/2020
EPI_ISL_413599	72	2020-03-04	Asia	Australia/NSW13/2020
EPI_ISL_427768	91	2020-03-23	Oceania	Australia/NSW130/2020
EPI_ISL_427783	93	2020-03-25	Oceania	Australia/NSW131/2020
EPI_ISL_427787	94	2020-03-26	Oceania	Australia/NSW132/2020
EPI_ISL_427791	92	2020-03-24	Oceania	Australia/NSW133/2020
EPI_ISL_427742	89	2020-03-21	Oceania	Australia/NSW134/2020
EPI_ISL_427673	90	2020-03-22	Oceania	Australia/NSW135/2020
EPI_ISL_427692	91	2020-03-23	Oceania	Australia/NSW136/2020
EPI_ISL_427700	91	2020-03-23	Oceania	Australia/NSW137/2020
EPI_ISL_427761	92	2020-03-24	Oceania	Australia/NSW138/2020
EPI_ISL_427795	92	2020-03-24	Oceania	Australia/NSW139/2020
EPI_ISL_413600	71	2020-03-03	Oceania	Australia/NSW14/2020
EPI_ISL_427799	85	2020-03-17	Oceania	Australia/NSW140/2020
EPI_ISL_427802	86	2020-03-18	Oceania	Australia/NSW141/2020
EPI_ISL_427749	91	2020-03-23	Oceania	Australia/NSW142/2020
EPI_ISL_427737	88	2020-03-20	Oceania	Australia/NSW143/2020
EPI_ISL_427738	89	2020-03-21	Oceania	Australia/NSW144/2020
EPI_ISL_427708	89	2020-03-21	Oceania	Australia/NSW145/2020
EPI_ISL_427682	91	2020-03-23	Oceania	Australia/NSW146/2020
EPI_ISL_427764	91	2020-03-23	Oceania	Australia/NSW147/2020
EPI_ISL_427683	91	2020-03-23	Oceania	Australia/NSW148/2020
EPI_ISL_427775	93	2020-03-25	Oceania	Australia/NSW149/2020
EPI_ISL_417383	71	2020-03-03	Oceania	Australia/NSW15/2020
EPI_ISL_427796	93	2020-03-25	Oceania	Australia/NSW150/2020
EPI_ISL_427721	87	2020-03-19	Oceania	Australia/NSW151/2020
EPI_ISL_427648	74	2020-03-06	Oceania	Australia/NSW152/2020
EPI_ISL_427653	76	2020-03-08	Oceania	Australia/NSW153/2020
EPI_ISL_427652	77	2020-03-09	Oceania	Australia/NSW154/2020
EPI_ISL_427647	74	2020-03-06	Oceania	Australia/NSW155/2020
EPI_ISL_427719	89	2020-03-21	Oceania	Australia/NSW156/2020
EPI_ISL_427674	90	2020-03-22	Oceania	Australia/NSW157/2020
EPI_ISL_427735	86	2020-03-18	Oceania	Australia/NSW158/2020
EPI_ISL_427781	90	2020-03-22	Oceania	Australia/NSW159/2020
EPI_ISL_427784	88	2020-03-20	Oceania	Australia/NSW160/2020
EPI_ISL_427788	88	2020-03-20	Oceania	Australia/NSW161/2020
EPI_ISL_427758	88	2020-03-20	Oceania	Australia/NSW162/2020
EPI_ISL_427789	88	2020-03-20	Oceania	Australia/NSW163/2020
EPI_ISL_427715	90	2020-03-22	Oceania	Australia/NSW164/2020
EPI_ISL_427731	85	2020-03-17	Oceania	Australia/NSW165/2020
EPI_ISL_427771	91	2020-03-23	Oceania	Australia/NSW166/2020
EPI_ISL_427697	90	2020-03-22	Oceania	Australia/NSW167/2020
EPI_ISL_427739	89	2020-03-21	Oceania	Australia/NSW168/2020
EPI_ISL_427779	92	2020-03-24	Oceania	Australia/NSW169/2020
EPI_ISL_427676	90	2020-03-22	Oceania	Australia/NSW170/2020
EPI_ISL_427743	89	2020-03-21	Oceania	Australia/NSW171/2020
EPI_ISL_427801	94	2020-03-26	Oceania	Australia/NSW173/2020
EPI_ISL_427668	89	2020-03-21	Oceania	Australia/NSW174/2020
EPI_ISL_427687	86	2020-03-18	Oceania	Australia/NSW175/2020
EPI_ISL_427734	86	2020-03-18	Oceania	Australia/NSW176/2020
EPI_ISL_427667	91	2020-03-23	Oceania	Australia/NSW177/2020
EPI_ISL_427670	89	2020-03-21	Oceania	Australia/NSW178/2020
EPI_ISL_427685	91	2020-03-23	Oceania	Australia/NSW179/2020
EPI_ISL_417384	73	2020-03-05	Oceania	Australia/NSW18/2020
EPI_ISL_427701	90	2020-03-22	Oceania	Australia/NSW180/2020
EPI_ISL_427709	89	2020-03-21	Oceania	Australia/NSW181/2020
EPI_ISL_427713	89	2020-03-21	Oceania	Australia/NSW182/2020
EPI_ISL_427714	89	2020-03-21	Oceania	Australia/NSW183/2020
EPI_ISL_427752	92	2020-03-24	Oceania	Australia/NSW184/2020
EPI_ISL_427793	94	2020-03-26	Oceania	Australia/NSW185/2020
EPI_ISL_427803	92	2020-03-24	Oceania	Australia/NSW186/2020
EPI_ISL_427691	90	2020-03-22	Oceania	Australia/NSW187/2020
EPI_ISL_427694	90	2020-03-22	Oceania	Australia/NSW188/2020
EPI_ISL_427740	89	2020-03-21	Oceania	Australia/NSW189/2020
EPI_ISL_417385	74	2020-03-06	Oceania	Australia/NSW19/2020
EPI_ISL_427736	84	2020-03-16	Oceania	Australia/NSW190/2020
EPI_ISL_427786	93	2020-03-25	Oceania	Australia/NSW191/2020
EPI_ISL_427797	94	2020-03-26	Oceania	Australia/NSW192/2020
EPI_ISL_427798	88	2020-03-20	Oceania	Australia/NSW193/2020
EPI_ISL_427763	91	2020-03-23	Oceania	Australia/NSW194/2020
EPI_ISL_427767	90	2020-03-22	Oceania	Australia/NSW195/2020
EPI_ISL_427806	94	2020-03-26	Oceania	Australia/NSW196/2020
EPI_ISL_427746	89	2020-03-21	Oceania	Australia/NSW197/2020
EPI_ISL_427707	91	2020-03-23	Oceania	Australia/NSW198/2020
EPI_ISL_427747	90	2020-03-22	Oceania	Australia/NSW199/2020
EPI_ISL_427684	91	2020-03-23	Oceania	Australia/NSW200/2020
EPI_ISL_427710	89	2020-03-21	Oceania	Australia/NSW201/2020
EPI_ISL_427762	90	2020-03-22	Oceania	Australia/NSW202/2020
EPI_ISL_427765	90	2020-03-22	Oceania	Australia/NSW203/2020
EPI_ISL_427792	93	2020-03-25	Oceania	Australia/NSW204/2020
EPI_ISL_427745	89	2020-03-21	Oceania	Australia/NSW205/2020
EPI_ISL_427695	90	2020-03-22	Oceania	Australia/NSW206/2020
EPI_ISL_427807	91	2020-03-23	Oceania	Australia/NSW207/2020
EPI_ISL_427753	92	2020-03-24	Oceania	Australia/NSW208/2020
EPI_ISL_427755	91	2020-03-23	Oceania	Australia/NSW209/2020
EPI_ISL_417386	72	2020-03-04	Oceania	Australia/NSW21/2020
EPI_ISL_427766	93	2020-03-25	Oceania	Australia/NSW210/2020
EPI_ISL_427699	89	2020-03-21	Oceania	Australia/NSW211/2020
EPI_ISL_427671	89	2020-03-21	Oceania	Australia/NSW212/2020
EPI_ISL_427726	87	2020-03-19	Oceania	Australia/NSW213/2020
EPI_ISL_427727	85	2020-03-17	Oceania	Australia/NSW214/2020
EPI_ISL_427730	85	2020-03-17	Oceania	Australia/NSW215/2020
EPI_ISL_427732	85	2020-03-17	Oceania	Australia/NSW216/2020
EPI_ISL_427644	70	2020-03-02	Oceania	Australia/NSW217/2020
EPI_ISL_427665	79	2020-03-11	Oceania	Australia/NSW218/2020
EPI_ISL_427643	67	2020-02-28	Oceania	Australia/NSW219/202
EPI_ISL_427649	71	2020-03-03	Oceania	Australia/NSW22/2020
EPI_ISL_427650	72	2020-03-04	Oceania	Australia/NSW23/2020
EPI_ISL_417387	74	2020-03-06	Oceania	Australia/NSW24/2020
EPI_ISL_417388	73	2020-03-05	Oceania	Australia/NSW25/2020
EPI_ISL_417389	77	2020-03-09	Oceania	Australia/NSW26/2020
EPI_ISL_417390	76	2020-03-08	Oceania	Australia/NSW27/2020
EPI_ISL_417391	76	2020-03-08	Oceania	Australia/NSW28/2020
EPI_ISL_427651	76	2020-03-08	Oceania	Australia/NSW29/2020
EPI_ISL_427654	74	2020-03-06	Oceania	Australia/NSW33/2020
EPI_ISL_427655	79	2020-03-11	Oceania	Australia/NSW34/2020
EPI_ISL_417393	76	2020-03-08	Oceania	Australia/NSW35/2020
EPI_ISL_417394	78	2020-03-10	Oceania	Australia/NSW36/2020
EPI_ISL_417395	78	2020-03-10	Oceania	Australia/NSW37/2020
EPI_ISL_417396	78	2020-03-10	Oceania	Australia/NSW38/2020
EPI_ISL_417397	79	2020-03-11	Oceania	Australia/NSW39/2020
EPI_ISL_417398	79	2020-03-11	Oceania	Australia/NSW40/2020
EPI_ISL_417399	78	2020-03-10	Oceania	Australia/NSW41/2020
EPI_ISL_417400	78	2020-03-10	Oceania	Australia/NSW44/2020
EPI_ISL_417401	81	2020-03-13	Oceania	Australia/NSW45/2020
EPI_ISL_427658	78	2020-03-10	Oceania	Australia/NSW46/2020
EPI_ISL_417402	81	2020-03-13	Oceania	Australia/NSW47/2020
EPI_ISL_417403	82	2020-03-14	Oceania	Australia/NSW48/2020
EPI_ISL_427659	78	2020-03-10	Oceania	Australia/NSW49/2020
EPI_ISL_417404	80	2020-03-12	Oceania	Australia/NSW50/2020
EPI_ISL_427660	78	2020-03-10	Oceania	Australia/NSW51/2020
EPI_ISL_417405	79	2020-03-11	Oceania	Australia/NSW52/2020
EPI_ISL_417406	79	2020-03-11	Oceania	Australia/NSW53/2020
EPI_ISL_417407	82	2020-03-14	Oceania	Australia/NSW54/2020
EPI_ISL_417408	85	2020-03-17	Oceania	Australia/NSW56/2020
EPI_ISL_417409	84	2020-03-16	Oceania	Australia/NSW57/2020
EPI_ISL_417410	84	2020-03-16	Oceania	Australia/NSW58/2020
EPI_ISL_427662	85	2020-03-17	Oceania	Australia/NSW59/2020
EPI_ISL_427663	85	2020-03-17	Oceania	Australia/NSW60/2020
EPI_ISL_417411	85	2020-03-17	Oceania	Australia/NSW61/2020
EPI_ISL_417412	85	2020-03-17	Oceania	Australia/NSW62/2020
EPI_ISL_427664	85	2020-03-17	Oceania	Australia/NSW63/2020
EPI_ISL_427773	93	2020-03-25	Oceania	Australia/NSW64/2020
EPI_ISL_427733	85	2020-03-17	Oceania	Australia/NSW67/2020
EPI_ISL_427751	93	2020-03-25	Oceania	Australia/NSW68/2020
EPI_ISL_427705	88	2020-03-20	Oceania	Australia/NSW69/2020
EPI_ISL_427757	88	2020-03-20	Oceania	Australia/NSW70/2020
EPI_ISL_427759	88	2020-03-20	Oceania	Australia/NSW71/2020
EPI_ISL_427744	89	2020-03-21	Oceania	Australia/NSW72/2020
EPI_ISL_427750	91	2020-03-23	Oceania	Australia/NSW73/2020
EPI_ISL_427706	87	2020-03-19	Oceania	Australia/NSW74/2020
EPI_ISL_427703	84	2020-03-16	Oceania	Australia/NSW75/2020
EPI_ISL_427704	87	2020-03-19	Oceania	Australia/NSW76/2020
EPI_ISL_427729	85	2020-03-17	Oceania	Australia/NSW77/2020
EPI_ISL_427770	91	2020-03-23	Oceania	Australia/NSW78/2020
EPI_ISL_427790	91	2020-03-23	Oceania	Australia/NSW79/2020
EPI_ISL_427690	89	2020-03-21	Oceania	Australia/NSW80/2020
EPI_ISL_427720	86	2020-03-18	Oceania	Australia/NSW81/2020
EPI_ISL_427805	88	2020-03-20	Oceania	Australia/NSW82/2020
EPI_ISL_427711	89	2020-03-21	Oceania	Australia/NSW83/2020
EPI_ISL_427723	87	2020-03-19	Oceania	Australia/NSW84/2020
EPI_ISL_427718	84	2020-03-16	Oceania	Australia/NSW85/2020
EPI_ISL_427725	87	2020-03-19	Oceania	Australia/NSW86/2020
EPI_ISL_427800	92	2020-03-24	Oceania	Australia/NSW87/2020
EPI_ISL_427702	84	2020-03-16	Oceania	Australia/NSW88/2020
EPI_ISL_427776	91	2020-03-23	Oceania	Australia/NSW89/2020
EPI_ISL_427680	90	2020-03-22	Oceania	Australia/NSW90/2020
EPI_ISL_427712	88	2020-03-20	Oceania	Australia/NSW91/2020
EPI_ISL_427675	85	2020-03-17	Oceania	Australia/NSW92/2020
EPI_ISL_427681	87	2020-03-19	Oceania	Australia/NSW93/2020
EPI_ISL_427716	90	2020-03-22	Oceania	Australia/NSW94/2020
EPI_ISL_427672	91	2020-03-23	Oceania	Australia/NSW95/2020
EPI_ISL_427678	91	2020-03-23	Oceania	Australia/NSW96/2020
EPI_ISL_427769	91	2020-03-23	Oceania	Australia/NSW97/2020
EPI_ISL_427774	90	2020-03-22	Oceania	Australia/NSW98/2020
EPI_ISL_427777	89	2020-03-21	Oceania	Australia/NSW99/2020
EPI_ISL_421636	94	2020-03-26	Oceania	Australia/NSWID930/2020
EPI_ISL_419831	60	2020-02-21	Oceania	Australia/NT01/2020
EPI_ISL_419832	60	2020-02-21	Oceania	Australia/NT02/2020
EPI_ISL_419833	61	2020-02-22	Oceania	Australia/NT04/2020
EPI_ISL_419835	63	2020-02-24	Oceania	Australia/NT05/2020
EPI_ISL_426633	87	2020-03-19	Oceania	Australia/NT06/2020
EPI_ISL_426634	88	2020-03-20	Oceania	Australia/NT08/2020
EPI_ISL_426898	94	2020-03-26	Oceania	Australia/NT10/2020
EPI_ISL_426899	95	2020-03-27	Oceania	Australia/NT11/2020
EPI_ISL_426900	93	2020-03-25	Oceania	Australia/NT12/2020
EPI_ISL_426901	93	2020-03-25	Oceania	Australia/NT13/2020
EPI_ISL_426903	92	2020-03-24	Oceania	Australia/NT16/2020
EPI_ISL_426904	92	2020-03-24	Oceania	Australia/NT17/2020
EPI_ISL_426635	91	2020-03-23	Oceania	Australia/NT18/2020
EPI_ISL_426636	93	2020-03-25	Oceania	Australia/NT19/2020
EPI_ISL_407894	36	2020-01-28	Asia	Australia/QLD01/2020
EPI_ISL_407896	38	2020-01-30	Oceania	Australia/QLD02/2020
EPI_ISL_410717	44	2020-02-05	Oceania	Australia/QLD03/2020
EPI_ISL_410718	44	2020-02-05	Oceania	Australia/QLD04/2020
EPI_ISL_414414	68	2020-02-29	Oceania	Australia/QLD09/2020
EPI_ISL_417031	79	2020-03-11	Oceania	Australia/QLDID919/2020
EPI_ISL_417032	79	2020-03-11	Oceania	Australia/QLDID920/2020
EPI_ISL_417033	79	2020-03-11	Oceania	Australia/QLDID921/2020
EPI_ISL_418799	67	2020-02-28	Oceania	Australia/QLDID922/2020
EPI_ISL_418801	82	2020-03-14	Oceania	Australia/QLDID923/2020
EPI_ISL_418802	86	2020-03-18	Oceania	Australia/QLDID924/2020
EPI_ISL_418803	86	2020-03-18	Oceania	Australia/QLDID925/2020
EPI_ISL_418804	86	2020-03-18	Oceania	Australia/QLDID926/2020
EPI_ISL_418807	87	2020-03-19	Oceania	Australia/QLDID927/2020
EPI_ISL_418808	87	2020-03-19	Oceania	Australia/QLDID928/2020
EPI_ISL_420878	92	2020-03-24	Oceania	Australia/QLDID929/2020
EPI_ISL_420879	93	2020-03-25	Oceania	Australia/QLDID931/2020
EPI_ISL_436097	93	2020-03-25	Oceania	Australia/QLDID935/2020
EPI_ISL_436098	91	2020-03-23	Oceania	Australia/QLDID936/2020
EPI_ISL_444611	90	2020-03-22	Oceania	Australia/QLDID937/2020
EPI_ISL_444612	91	2020-03-23	Oceania	Australia/QLDID938/2020
EPI_ISL_444793	92	2020-03-24	Oceania	Australia/QLDID939/2020
EPI_ISL_444794	94	2020-03-26	Oceania	Australia/QLDID940/2020
EPI_ISL_447594	92	2020-03-24	Oceania	Australia/QLDID941/2020
EPI_ISL_447595	92	2020-03-24	Oceania	Australia/QLDID942/2020
EPI_ISL_420855	91	2020-03-23	Oceania	Australia/VIC-CBA1/2020
EPI_ISL_420876	92	2020-03-24	Oceania	Australia/VIC-CBA2/2020
EPI_ISL_420877	96	2020-03-28	Oceania	Australia/VIC-CBA3/2020
EPI_ISL_430064	75	2020-03-07	Oceania	Australia/VIC-CBA4/2020
EPI_ISL_430065	107	2020-04-08	Oceania	Australia/VIC-CBA5/2020
EPI_ISL_406844	33	2020-01-25	Asia	Australia/VIC01/2020
EPI_ISL_416410	32	2020-01-24	Oceania	Australia/VIC02/2020
EPI_ISL_416411	33	2020-01-25	Oceania	Australia/VIC03/2020
EPI_ISL_416412	70	2020-03-02	Oceania	Australia/VIC04/2020
EPI_ISL_416413	73	2020-03-05	Oceania	Australia/VIC05/2020
EPI_ISL_416415	47	2020-02-08	Oceania	Australia/VIC07/2020
EPI_ISL_416514	83	2020-03-15	Oceania	Australia/VIC08/2020
EPI_ISL_416515	83	2020-03-15	Oceania	Australia/VIC09/2020
EPI_ISL_416516	84	2020-03-16	Oceania	Australia/VIC10/2020
EPI_ISL_419812	84	2020-03-16	Oceania	Australia/VIC100/2020
EPI_ISL_430484	99	2020-03-31	Oceania	Australia/VIC1000/2020
EPI_ISL_430486	99	2020-03-31	Oceania	Australia/VIC1002/2020
EPI_ISL_430488	99	2020-03-31	Oceania	Australia/VIC1004/2020
EPI_ISL_430473	99	2020-03-31	Oceania	Australia/VIC1008/2020
EPI_ISL_419813	84	2020-03-16	Oceania	Australia/VIC101/2020
EPI_ISL_430547	100	2020-04-01	Oceania	Australia/VIC1011/2020
EPI_ISL_430548	100	2020-04-01	Oceania	Australia/VIC1012/2020
EPI_ISL_430553	100	2020-04-01	Oceania	Australia/VIC1013/2020
EPI_ISL_430559	100	2020-04-01	Oceania	Australia/VIC1015/2020
EPI_ISL_430476	100	2020-04-01	Oceania	Australia/VIC1016/2020
EPI_ISL_430490	100	2020-04-01	Oceania	Australia/VIC1018/2020
EPI_ISL_419817	84	2020-03-16	Oceania	Australia/VIC102/2020
EPI_ISL_430530	101	2020-04-02	Oceania	Australia/VIC1023/2020
EPI_ISL_430531	101	2020-04-02	Oceania	Australia/VIC1024/2020
EPI_ISL_430532	101	2020-04-02	Oceania	Australia/VIC1025/2020
EPI_ISL_419814	85	2020-03-17	Oceania	Australia/VIC103/2020
EPI_ISL_430533	102	2020-04-03	Oceania	Australia/VIC1037/2020
EPI_ISL_430535	102	2020-04-03	Oceania	Australia/VIC1039/2020
EPI_ISL_419818	85	2020-03-17	Oceania	Australia/VIC104/2020
EPI_ISL_430536	102	2020-04-03	Oceania	Australia/VIC1041/2020
EPI_ISL_430538	102	2020-04-03	Oceania	Australia/VIC1042/2020
EPI_ISL_430539	102	2020-04-03	Oceania	Australia/VIC1043/2020
EPI_ISL_430540	102	2020-04-03	Oceania	Australia/VIC1044/2020
EPI_ISL_430546	102	2020-04-03	Oceania	Australia/VIC1045/2020
EPI_ISL_430550	102	2020-04-03	Oceania	Australia/VIC1046/2020
EPI_ISL_430561	102	2020-04-03	Oceania	Australia/VIC1047/2020
EPI_ISL_430562	102	2020-04-03	Oceania	Australia/VIC1048/2020
EPI_ISL_419819	85	2020-03-17	Oceania	Australia/VIC105/2020
EPI_ISL_430667	102	2020-04-03	Oceania	Australia/VIC1055/2020
EPI_ISL_430669	102	2020-04-03	Oceania	Australia/VIC1056/2020
EPI_ISL_430668	102	2020-04-03	Oceania	Australia/VIC1057/2020
EPI_ISL_419820	85	2020-03-17	Oceania	Australia/VIC106/2020
EPI_ISL_430578	103	2020-04-04	Oceania	Australia/VIC1062/2020
EPI_ISL_430670	103	2020-04-04	Oceania	Australia/VIC1067/2020
EPI_ISL_419720	85	2020-03-17	Oceania	Australia/VIC107/2020
EPI_ISL_430581	104	2020-04-05	Oceania	Australia/VIC1071/2020
EPI_ISL_419714	86	2020-03-18	Oceania	Australia/VIC108/2020
EPI_ISL_430579	105	2020-04-06	Oceania	Australia/VIC1080/2020
EPI_ISL_430580	105	2020-04-06	Oceania	Australia/VIC1081/2020
EPI_ISL_430587	105	2020-04-06	Oceania	Australia/VIC1085/2020
EPI_ISL_430597	105	2020-04-06	Oceania	Australia/VIC1086/2020
EPI_ISL_430574	105	2020-04-06	Oceania	Australia/VIC1087/2020
EPI_ISL_430673	105	2020-04-06	Oceania	Australia/VIC1089/2020
EPI_ISL_419718	86	2020-03-18	Oceania	Australia/VIC109/2020
EPI_ISL_430583	106	2020-04-07	Oceania	Australia/VIC1094/2020
EPI_ISL_416517	84	2020-03-16	Oceania	Australia/VIC11/2020
EPI_ISL_419716	86	2020-03-18	Oceania	Australia/VIC110/2020
EPI_ISL_430584	106	2020-04-07	Oceania	Australia/VIC1103/2020
EPI_ISL_430585	106	2020-04-07	Oceania	Australia/VIC1104/2020
EPI_ISL_430588	106	2020-04-07	Oceania	Australia/VIC1106/2020
EPI_ISL_430590	106	2020-04-07	Oceania	Australia/VIC1107/2020
EPI_ISL_430618	106	2020-04-07	Oceania	Australia/VIC1109/2020
EPI_ISL_419715	86	2020-03-18	Oceania	Australia/VIC111/2020
EPI_ISL_430569	106	2020-04-07	Oceania	Australia/VIC1110/2020
EPI_ISL_430573	106	2020-04-07	Oceania	Australia/VIC1112/2020
EPI_ISL_430575	106	2020-04-07	Oceania	Australia/VIC1113/2020
EPI_ISL_430576	106	2020-04-07	Oceania	Australia/VIC1114/2020
EPI_ISL_430577	106	2020-04-07	Oceania	Australia/VIC1115/2020
EPI_ISL_430567	107	2020-04-08	Oceania	Australia/VIC1119/2020
EPI_ISL_419821	86	2020-03-18	Oceania	Australia/VIC112/2020
EPI_ISL_419822	86	2020-03-18	Oceania	Australia/VIC113/2020
EPI_ISL_430593	107	2020-04-08	Oceania	Australia/VIC1132/2020
EPI_ISL_430596	107	2020-04-08	Oceania	Australia/VIC1133/2020
EPI_ISL_430600	107	2020-04-08	Oceania	Australia/VIC1134/2020
EPI_ISL_430601	107	2020-04-08	Oceania	Australia/VIC1135/2020
EPI_ISL_430607	107	2020-04-08	Oceania	Australia/VIC1137/2020
EPI_ISL_430609	107	2020-04-08	Oceania	Australia/VIC1138/2020
EPI_ISL_430610	107	2020-04-08	Oceania	Australia/VIC1139/2020
EPI_ISL_419725	86	2020-03-18	Oceania	Australia/VIC114/2020
EPI_ISL_430614	107	2020-04-08	Oceania	Australia/VIC1143/2020
EPI_ISL_430619	107	2020-04-08	Oceania	Australia/VIC1144/2020
EPI_ISL_430620	107	2020-04-08	Oceania	Australia/VIC1145/2020
EPI_ISL_419717	87	2020-03-19	Oceania	Australia/VIC115/2020
EPI_ISL_430598	108	2020-04-09	Oceania	Australia/VIC1157/2020
EPI_ISL_430602	108	2020-04-09	Oceania	Australia/VIC1158/2020
EPI_ISL_430604	108	2020-04-09	Oceania	Australia/VIC1159/2020
EPI_ISL_419721	87	2020-03-19	Oceania	Australia/VIC116/2020
EPI_ISL_430605	108	2020-04-09	Oceania	Australia/VIC1160/2020
EPI_ISL_430615	108	2020-04-09	Oceania	Australia/VIC1161/2020
EPI_ISL_430616	108	2020-04-09	Oceania	Australia/VIC1162/2020
EPI_ISL_430624	108	2020-04-09	Oceania	Australia/VIC1164/2020
EPI_ISL_419727	87	2020-03-19	Oceania	Australia/VIC117/2020
EPI_ISL_430623	109	2020-04-10	Oceania	Australia/VIC1174/2020
EPI_ISL_430674	109	2020-04-10	Oceania	Australia/VIC1178/2020
EPI_ISL_419719	88	2020-03-20	Oceania	Australia/VIC118/2020
EPI_ISL_430521	91	2020-03-23	Oceania	Australia/VIC1189/2020
EPI_ISL_419726	87	2020-03-19	Oceania	Australia/VIC119/2020
EPI_ISL_430528	98	2020-03-30	Oceania	Australia/VIC1192/2020
EPI_ISL_430507	99	2020-03-31	Oceania	Australia/VIC1198/2020
EPI_ISL_430523	99	2020-03-31	Oceania	Australia/VIC1199/2020
EPI_ISL_419722	87	2020-03-19	Oceania	Australia/VIC120/2020
EPI_ISL_430527	99	2020-03-31	Oceania	Australia/VIC1200/2020
EPI_ISL_430498	100	2020-04-01	Oceania	Australia/VIC1208/2020
EPI_ISL_419723	86	2020-03-18	Oceania	Australia/VIC121/2020
EPI_ISL_430500	100	2020-04-01	Oceania	Australia/VIC1210/2020
EPI_ISL_430501	100	2020-04-01	Oceania	Australia/VIC1211/2020
EPI_ISL_430505	100	2020-04-01	Oceania	Australia/VIC1214/2020
EPI_ISL_419724	88	2020-03-20	Oceania	Australia/VIC122/2020
EPI_ISL_430519	100	2020-04-01	Oceania	Australia/VIC1222/2020
EPI_ISL_430522	100	2020-04-01	Oceania	Australia/VIC1224/2020
EPI_ISL_419731	88	2020-03-20	Oceania	Australia/VIC123/2020
EPI_ISL_436688	101	2020-04-02	Oceania	Australia/VIC1230/2020
EPI_ISL_430512	101	2020-04-02	Oceania	Australia/VIC1235/2020
EPI_ISL_436113	108	2020-04-09	Oceania	Australia/VIC1247/2020
EPI_ISL_436114	108	2020-04-09	Oceania	Australia/VIC1248/2020
EPI_ISL_436119	110	2020-04-11	Oceania	Australia/VIC1255/2020
EPI_ISL_436120	110	2020-04-11	Oceania	Australia/VIC1256/2020
EPI_ISL_419728	88	2020-03-20	Oceania	Australia/VIC126/2020
EPI_ISL_436126	111	2020-04-12	Oceania	Australia/VIC1267/2020
EPI_ISL_419729	88	2020-03-20	Oceania	Australia/VIC127/2020
EPI_ISL_436131	113	2020-04-14	Oceania	Australia/VIC1273/2020
EPI_ISL_430687	93	2020-03-25	Oceania	Australia/VIC1275/2020
EPI_ISL_430678	106	2020-04-07	Oceania	Australia/VIC1279/2020
EPI_ISL_419730	88	2020-03-20	Oceania	Australia/VIC128/2020
EPI_ISL_430676	107	2020-04-08	Oceania	Australia/VIC1281/2020
EPI_ISL_430701	108	2020-04-09	Oceania	Australia/VIC1284/2020
EPI_ISL_419732	89	2020-03-21	Oceania	Australia/VIC129/2020
EPI_ISL_430711	108	2020-04-09	Oceania	Australia/VIC1292/2020
EPI_ISL_419733	39	2020-01-31	Oceania	Australia/VIC13/2020
EPI_ISL_419823	89	2020-03-21	Oceania	Australia/VIC130/2020
EPI_ISL_430677	109	2020-04-10	Oceania	Australia/VIC1300/2020
EPI_ISL_430679	109	2020-04-10	Oceania	Australia/VIC1301/2020
EPI_ISL_430680	109	2020-04-10	Oceania	Australia/VIC1302/2020
EPI_ISL_430694	109	2020-04-10	Oceania	Australia/VIC1303/2020
EPI_ISL_430703	109	2020-04-10	Oceania	Australia/VIC1304/2020
EPI_ISL_430705	109	2020-04-10	Oceania	Australia/VIC1305/2020
EPI_ISL_419824	89	2020-03-21	Oceania	Australia/VIC131/2020
EPI_ISL_430714	109	2020-04-10	Oceania	Australia/VIC1313/2020
EPI_ISL_430681	110	2020-04-11	Oceania	Australia/VIC1314/2020
EPI_ISL_430689	110	2020-04-11	Oceania	Australia/VIC1315/2020
EPI_ISL_430690	110	2020-04-11	Oceania	Australia/VIC1316/2020
EPI_ISL_430691	110	2020-04-11	Oceania	Australia/VIC1317/2020
EPI_ISL_430693	110	2020-04-11	Oceania	Australia/VIC1318/2020
EPI_ISL_430700	110	2020-04-11	Oceania	Australia/VIC1319/2020
EPI_ISL_419825	90	2020-03-22	Oceania	Australia/VIC132/2020
EPI_ISL_430704	110	2020-04-11	Oceania	Australia/VIC1321/2020
EPI_ISL_430695	111	2020-04-12	Oceania	Australia/VIC1328/2020
EPI_ISL_430696	111	2020-04-12	Oceania	Australia/VIC1329/2020
EPI_ISL_430682	112	2020-04-13	Oceania	Australia/VIC1334/2020
EPI_ISL_430698	112	2020-04-13	Oceania	Australia/VIC1336/2020
EPI_ISL_419827	90	2020-03-22	Oceania	Australia/VIC134/2020
EPI_ISL_430686	112	2020-04-13	Oceania	Australia/VIC1340/2020
EPI_ISL_430683	113	2020-04-14	Oceania	Australia/VIC1342/2020
EPI_ISL_430684	113	2020-04-14	Oceania	Australia/VIC1343/2020
EPI_ISL_430697	113	2020-04-14	Oceania	Australia/VIC1344/2020
EPI_ISL_430708	113	2020-04-14	Oceania	Australia/VIC1345/2020
EPI_ISL_419828	90	2020-03-22	Oceania	Australia/VIC135/2020
EPI_ISL_430716	111	2020-04-12	Oceania	Australia/VIC1353/2020
EPI_ISL_430638	108	2020-04-09	Oceania	Australia/VIC1355/2020
EPI_ISL_419829	90	2020-03-22	Oceania	Australia/VIC136/2020
EPI_ISL_419830	90	2020-03-22	Oceania	Australia/VIC137/2020
EPI_ISL_419834	62	2020-02-23	Oceania	Australia/VIC138/2020
EPI_ISL_419836	83	2020-03-15	Oceania	Australia/VIC139/2020
EPI_ISL_419734	41	2020-02-02	Oceania	Australia/VIC14/2020
EPI_ISL_419837	84	2020-03-16	Oceania	Australia/VIC140/2020
EPI_ISL_419838	84	2020-03-16	Oceania	Australia/VIC141/2020
EPI_ISL_419839	84	2020-03-16	Oceania	Australia/VIC142/2020
EPI_ISL_419840	84	2020-03-16	Oceania	Australia/VIC143/2020
EPI_ISL_419841	85	2020-03-17	Oceania	Australia/VIC144/2020
EPI_ISL_419842	85	2020-03-17	Oceania	Australia/VIC145/2020
EPI_ISL_419843	85	2020-03-17	Oceania	Australia/VIC146/2020
EPI_ISL_419844	85	2020-03-17	Oceania	Australia/VIC147/2020
EPI_ISL_419845	85	2020-03-17	Oceania	Australia/VIC148/2020
EPI_ISL_419846	85	2020-03-17	Oceania	Australia/VIC149/2020
EPI_ISL_419847	85	2020-03-17	Oceania	Australia/VIC150/2020
EPI_ISL_419848	85	2020-03-17	Oceania	Australia/VIC151/2020
EPI_ISL_419849	85	2020-03-17	Oceania	Australia/VIC152/2020
EPI_ISL_419850	85	2020-03-17	Oceania	Australia/VIC153/2020
EPI_ISL_419851	85	2020-03-17	Oceania	Australia/VIC154/2020
EPI_ISL_419852	85	2020-03-17	Oceania	Australia/VIC155/2020
EPI_ISL_419853	85	2020-03-17	Oceania	Australia/VIC156/2020
EPI_ISL_419854	85	2020-03-17	Oceania	Australia/VIC157/2020
EPI_ISL_419855	86	2020-03-18	Oceania	Australia/VIC158/2020
EPI_ISL_419856	86	2020-03-18	Oceania	Australia/VIC159/2020
EPI_ISL_419857	86	2020-03-18	Oceania	Australia/VIC160/2020
EPI_ISL_419859	86	2020-03-18	Oceania	Australia/VIC162/2020
EPI_ISL_419860	86	2020-03-18	Oceania	Australia/VIC163/2020
EPI_ISL_419861	86	2020-03-18	Oceania	Australia/VIC164/2020
EPI_ISL_419862	86	2020-03-18	Oceania	Australia/VIC165/2020
EPI_ISL_419863	86	2020-03-18	Oceania	Australia/VIC166/2020
EPI_ISL_419864	86	2020-03-18	Oceania	Australia/VIC167/2020
EPI_ISL_419865	86	2020-03-18	Oceania	Australia/VIC168/2020
EPI_ISL_419866	86	2020-03-18	Oceania	Australia/VIC169/2020
EPI_ISL_419736	75	2020-03-07	Oceania	Australia/VIC17/2020
EPI_ISL_419867	86	2020-03-18	Oceania	Australia/VIC170/2020
EPI_ISL_419868	86	2020-03-18	Oceania	Australia/VIC171/2020
EPI_ISL_419869	86	2020-03-18	Oceania	Australia/VIC172/2020
EPI_ISL_419870	86	2020-03-18	Oceania	Australia/VIC173/2020
EPI_ISL_419871	86	2020-03-18	Oceania	Australia/VIC174/2020
EPI_ISL_419872	86	2020-03-18	Oceania	Australia/VIC175/2020
EPI_ISL_419873	86	2020-03-18	Oceania	Australia/VIC176/2020
EPI_ISL_419874	86	2020-03-18	Oceania	Australia/VIC177/2020
EPI_ISL_419875	86	2020-03-18	Oceania	Australia/VIC178/2020
EPI_ISL_419737	75	2020-03-07	Oceania	Australia/VIC18/2020
EPI_ISL_419877	87	2020-03-19	Oceania	Australia/VIC180/2020
EPI_ISL_419878	87	2020-03-19	Oceania	Australia/VIC181/2020
EPI_ISL_450212	87	2020-03-19	Oceania	Australia/VIC182/2020
EPI_ISL_419879	87	2020-03-19	Oceania	Australia/VIC183/2020
EPI_ISL_419880	87	2020-03-19	Oceania	Australia/VIC184/2020
EPI_ISL_419881	87	2020-03-19	Oceania	Australia/VIC185/2020
EPI_ISL_419882	87	2020-03-19	Oceania	Australia/VIC186/2020
EPI_ISL_419883	87	2020-03-19	Oceania	Australia/VIC187/2020
EPI_ISL_419884	87	2020-03-19	Oceania	Australia/VIC188/2020
EPI_ISL_419885	87	2020-03-19	Oceania	Australia/VIC189/2020
EPI_ISL_419738	76	2020-03-08	Oceania	Australia/VIC19/2020
EPI_ISL_419886	87	2020-03-19	Oceania	Australia/VIC190/2020
EPI_ISL_419887	87	2020-03-19	Oceania	Australia/VIC191/2020
EPI_ISL_419888	87	2020-03-19	Oceania	Australia/VIC192/2020
EPI_ISL_419889	87	2020-03-19	Oceania	Australia/VIC193/2020
EPI_ISL_419890	87	2020-03-19	Oceania	Australia/VIC194/2020
EPI_ISL_419891	87	2020-03-19	Oceania	Australia/VIC195/2020
EPI_ISL_419892	87	2020-03-19	Oceania	Australia/VIC196/2020
EPI_ISL_419893	87	2020-03-19	Oceania	Australia/VIC197/2020
EPI_ISL_419894	87	2020-03-19	Oceania	Australia/VIC198/2020
EPI_ISL_419895	87	2020-03-19	Oceania	Australia/VIC199/2020
EPI_ISL_419741	76	2020-03-08	Oceania	Australia/VIC20/2020
EPI_ISL_419896	87	2020-03-19	Oceania	Australia/VIC201/2020
EPI_ISL_419897	87	2020-03-19	Oceania	Australia/VIC202/2020
EPI_ISL_419898	87	2020-03-19	Oceania	Australia/VIC203/2020
EPI_ISL_419899	87	2020-03-19	Oceania	Australia/VIC204/2020
EPI_ISL_419900	87	2020-03-19	Oceania	Australia/VIC205/2020
EPI_ISL_419901	87	2020-03-19	Oceania	Australia/VIC206/2020
EPI_ISL_419902	87	2020-03-19	Oceania	Australia/VIC207/2020
EPI_ISL_419903	88	2020-03-20	Oceania	Australia/VIC208/2020
EPI_ISL_419904	88	2020-03-20	Oceania	Australia/VIC209/2020
EPI_ISL_419740	77	2020-03-09	Oceania	Australia/VIC21/2020
EPI_ISL_419905	88	2020-03-20	Oceania	Australia/VIC210/2020
EPI_ISL_419906	88	2020-03-20	Oceania	Australia/VIC211/2020
EPI_ISL_419907	88	2020-03-20	Oceania	Australia/VIC212/2020
EPI_ISL_419908	88	2020-03-20	Oceania	Australia/VIC213/2020
EPI_ISL_419909	88	2020-03-20	Oceania	Australia/VIC214/2020
EPI_ISL_419910	88	2020-03-20	Oceania	Australia/VIC215/2020
EPI_ISL_419911	88	2020-03-20	Oceania	Australia/VIC216/2020
EPI_ISL_419912	88	2020-03-20	Oceania	Australia/VIC217/2020
EPI_ISL_419913	88	2020-03-20	Oceania	Australia/VIC218/2020
EPI_ISL_419914	88	2020-03-20	Oceania	Australia/VIC219/2020
EPI_ISL_419742	77	2020-03-09	Oceania	Australia/VIC22/2020
EPI_ISL_419915	88	2020-03-20	Oceania	Australia/VIC220/2020
EPI_ISL_419916	88	2020-03-20	Oceania	Australia/VIC221/2020
EPI_ISL_419917	88	2020-03-20	Oceania	Australia/VIC222/2020
EPI_ISL_419918	88	2020-03-20	Oceania	Australia/VIC223/2020
EPI_ISL_419919	88	2020-03-20	Oceania	Australia/VIC224/2020
EPI_ISL_419920	88	2020-03-20	Oceania	Australia/VIC225/2020
EPI_ISL_419921	88	2020-03-20	Oceania	Australia/VIC226/2020
EPI_ISL_419922	88	2020-03-20	Oceania	Australia/VIC227/2020
EPI_ISL_419923	88	2020-03-20	Oceania	Australia/VIC228/2020
EPI_ISL_419924	89	2020-03-21	Oceania	Australia/VIC229/2020
EPI_ISL_419743	77	2020-03-09	Oceania	Australia/VIC23/2020
EPI_ISL_419925	89	2020-03-21	Oceania	Australia/VIC230/2020
EPI_ISL_419926	89	2020-03-21	Oceania	Australia/VIC231/2020
EPI_ISL_419927	89	2020-03-21	Oceania	Australia/VIC232/2020
EPI_ISL_419928	89	2020-03-21	Oceania	Australia/VIC233/2020
EPI_ISL_419929	89	2020-03-21	Oceania	Australia/VIC234/2020
EPI_ISL_419931	89	2020-03-21	Oceania	Australia/VIC236/2020
EPI_ISL_419932	89	2020-03-21	Oceania	Australia/VIC237/2020
EPI_ISL_419933	89	2020-03-21	Oceania	Australia/VIC238/2020
EPI_ISL_419934	89	2020-03-21	Oceania	Australia/VIC239/2020
EPI_ISL_419739	77	2020-03-09	Oceania	Australia/VIC24/2020
EPI_ISL_419935	89	2020-03-21	Oceania	Australia/VIC240/2020
EPI_ISL_419936	89	2020-03-21	Oceania	Australia/VIC241/2020
EPI_ISL_419937	89	2020-03-21	Oceania	Australia/VIC242/2020
EPI_ISL_419938	89	2020-03-21	Oceania	Australia/VIC243/2020
EPI_ISL_419939	89	2020-03-21	Oceania	Australia/VIC244/2020
EPI_ISL_419940	89	2020-03-21	Oceania	Australia/VIC245/2020
EPI_ISL_419941	89	2020-03-21	Oceania	Australia/VIC246/2020
EPI_ISL_419942	89	2020-03-21	Oceania	Australia/VIC247/2020
EPI_ISL_419943	89	2020-03-21	Oceania	Australia/VIC248/2020
EPI_ISL_419944	89	2020-03-21	Oceania	Australia/VIC249/2020
EPI_ISL_419744	78	2020-03-10	Oceania	Australia/VIC25/2020
EPI_ISL_419945	89	2020-03-21	Oceania	Australia/VIC250/2020
EPI_ISL_419946	89	2020-03-21	Oceania	Australia/VIC251/2020
EPI_ISL_419947	89	2020-03-21	Oceania	Australia/VIC252/2020
EPI_ISL_419948	89	2020-03-21	Oceania	Australia/VIC253/2020
EPI_ISL_419949	89	2020-03-21	Oceania	Australia/VIC254/2020
EPI_ISL_420036	89	2020-03-21	Oceania	Australia/VIC256/2020
EPI_ISL_419950	89	2020-03-21	Oceania	Australia/VIC257/2020
EPI_ISL_419951	89	2020-03-21	Oceania	Australia/VIC258/2020
EPI_ISL_419952	89	2020-03-21	Oceania	Australia/VIC259/2020
EPI_ISL_419745	78	2020-03-10	Oceania	Australia/VIC26/2020
EPI_ISL_419953	89	2020-03-21	Oceania	Australia/VIC260/2020
EPI_ISL_419954	89	2020-03-21	Oceania	Australia/VIC261/2020
EPI_ISL_419955	89	2020-03-21	Oceania	Australia/VIC262/2020
EPI_ISL_419956	89	2020-03-21	Oceania	Australia/VIC263/2020
EPI_ISL_419957	90	2020-03-22	Oceania	Australia/VIC264/2020
EPI_ISL_419958	90	2020-03-22	Oceania	Australia/VIC265/2020
EPI_ISL_419959	90	2020-03-22	Oceania	Australia/VIC266/2020
EPI_ISL_419960	90	2020-03-22	Oceania	Australia/VIC267/2020
EPI_ISL_419961	90	2020-03-22	Oceania	Australia/VIC268/2020
EPI_ISL_419962	90	2020-03-22	Oceania	Australia/VIC269/2020
EPI_ISL_419746	78	2020-03-10	Oceania	Australia/VIC27/2020
EPI_ISL_419963	90	2020-03-22	Oceania	Australia/VIC270/2020
EPI_ISL_419964	90	2020-03-22	Oceania	Australia/VIC271/2020
EPI_ISL_419965	90	2020-03-22	Oceania	Australia/VIC272/2020
EPI_ISL_419966	90	2020-03-22	Oceania	Australia/VIC273/2020
EPI_ISL_419967	90	2020-03-22	Oceania	Australia/VIC274/2020
EPI_ISL_419968	90	2020-03-22	Oceania	Australia/VIC275/2020
EPI_ISL_419969	90	2020-03-22	Oceania	Australia/VIC276/2020
EPI_ISL_419970	90	2020-03-22	Oceania	Australia/VIC277/2020
EPI_ISL_419971	90	2020-03-22	Oceania	Australia/VIC278/2020
EPI_ISL_419972	90	2020-03-22	Oceania	Australia/VIC279/2020
EPI_ISL_419747	78	2020-03-10	Oceania	Australia/VIC28/2020
EPI_ISL_419973	90	2020-03-22	Oceania	Australia/VIC280/2020
EPI_ISL_419974	90	2020-03-22	Oceania	Australia/VIC283/2020
EPI_ISL_419975	90	2020-03-22	Oceania	Australia/VIC284/2020
EPI_ISL_419976	90	2020-03-22	Oceania	Australia/VIC285/2020
EPI_ISL_419977	90	2020-03-22	Oceania	Australia/VIC286/2020
EPI_ISL_419978	90	2020-03-22	Oceania	Australia/VIC287/2020
EPI_ISL_419979	90	2020-03-22	Oceania	Australia/VIC288/2020
EPI_ISL_419980	90	2020-03-22	Oceania	Australia/VIC289/2020
EPI_ISL_419748	78	2020-03-10	Oceania	Australia/VIC29/2020
EPI_ISL_419981	90	2020-03-22	Oceania	Australia/VIC290/2020
EPI_ISL_419982	91	2020-03-23	Oceania	Australia/VIC291/2020
EPI_ISL_419983	91	2020-03-23	Oceania	Australia/VIC292/2020
EPI_ISL_419984	91	2020-03-23	Oceania	Australia/VIC293/2020
EPI_ISL_419985	91	2020-03-23	Oceania	Australia/VIC294/2020
EPI_ISL_419986	91	2020-03-23	Oceania	Australia/VIC295/2020
EPI_ISL_419987	91	2020-03-23	Oceania	Australia/VIC296/2020
EPI_ISL_419988	91	2020-03-23	Oceania	Australia/VIC297/2020
EPI_ISL_419989	91	2020-03-23	Oceania	Australia/VIC298/2020
EPI_ISL_419990	91	2020-03-23	Oceania	Australia/VIC299/2020
EPI_ISL_419749	78	2020-03-10	Oceania	Australia/VIC30/2020
EPI_ISL_419991	91	2020-03-23	Oceania	Australia/VIC300/2020
EPI_ISL_419992	91	2020-03-23	Oceania	Australia/VIC301/2020
EPI_ISL_419993	91	2020-03-23	Oceania	Australia/VIC302/2020
EPI_ISL_419994	91	2020-03-23	Oceania	Australia/VIC303/2020
EPI_ISL_419995	91	2020-03-23	Oceania	Australia/VIC304/2020
EPI_ISL_419996	91	2020-03-23	Oceania	Australia/VIC305/2020
EPI_ISL_419997	91	2020-03-23	Oceania	Australia/VIC306/2020
EPI_ISL_419998	91	2020-03-23	Oceania	Australia/VIC307/2020
EPI_ISL_419999	91	2020-03-23	Oceania	Australia/VIC308/2020
EPI_ISL_420000	91	2020-03-23	Oceania	Australia/VIC309/2020
EPI_ISL_419750	78	2020-03-10	Oceania	Australia/VIC31/2020
EPI_ISL_420001	91	2020-03-23	Oceania	Australia/VIC310/2020
EPI_ISL_420002	91	2020-03-23	Oceania	Australia/VIC311/2020
EPI_ISL_420003	91	2020-03-23	Oceania	Australia/VIC312/2020
EPI_ISL_420004	92	2020-03-24	Oceania	Australia/VIC313/2020
EPI_ISL_420005	92	2020-03-24	Oceania	Australia/VIC314/2020
EPI_ISL_420006	92	2020-03-24	Oceania	Australia/VIC315/2020
EPI_ISL_420007	92	2020-03-24	Oceania	Australia/VIC316/2020
EPI_ISL_420008	92	2020-03-24	Oceania	Australia/VIC317/2020
EPI_ISL_420009	92	2020-03-24	Oceania	Australia/VIC318/2020
EPI_ISL_420010	92	2020-03-24	Oceania	Australia/VIC319/2020
EPI_ISL_419751	78	2020-03-10	Oceania	Australia/VIC32/2020
EPI_ISL_420011	92	2020-03-24	Oceania	Australia/VIC320/2020
EPI_ISL_420012	92	2020-03-24	Oceania	Australia/VIC321/2020
EPI_ISL_420013	92	2020-03-24	Oceania	Australia/VIC322/2020
EPI_ISL_420014	92	2020-03-24	Oceania	Australia/VIC323/2020
EPI_ISL_420015	92	2020-03-24	Oceania	Australia/VIC324/2020
EPI_ISL_420016	92	2020-03-24	Oceania	Australia/VIC325/2020
EPI_ISL_420017	92	2020-03-24	Oceania	Australia/VIC326/2020
EPI_ISL_426637	85	2020-03-17	Oceania	Australia/VIC327/2020
EPI_ISL_426638	85	2020-03-17	Oceania	Australia/VIC328/2020
EPI_ISL_426639	85	2020-03-17	Oceania	Australia/VIC329/2020
EPI_ISL_419752	78	2020-03-10	Oceania	Australia/VIC33/2020
EPI_ISL_426640	86	2020-03-18	Oceania	Australia/VIC330/2020
EPI_ISL_426641	86	2020-03-18	Oceania	Australia/VIC332/2020
EPI_ISL_426642	86	2020-03-18	Oceania	Australia/VIC333/2020
EPI_ISL_426643	87	2020-03-19	Oceania	Australia/VIC334/2020
EPI_ISL_426644	88	2020-03-20	Oceania	Australia/VIC335/2020
EPI_ISL_426645	88	2020-03-20	Oceania	Australia/VIC336/2020
EPI_ISL_426646	88	2020-03-20	Oceania	Australia/VIC337/2020
EPI_ISL_426647	88	2020-03-20	Oceania	Australia/VIC338/2020
EPI_ISL_426648	88	2020-03-20	Oceania	Australia/VIC339/2020
EPI_ISL_419753	78	2020-03-10	Oceania	Australia/VIC34/2020
EPI_ISL_426649	88	2020-03-20	Oceania	Australia/VIC340/2020
EPI_ISL_426650	88	2020-03-20	Oceania	Australia/VIC341/2020
EPI_ISL_426651	88	2020-03-20	Oceania	Australia/VIC342/2020
EPI_ISL_426652	88	2020-03-20	Oceania	Australia/VIC343/2020
EPI_ISL_426653	88	2020-03-20	Oceania	Australia/VIC344/2020
EPI_ISL_426654	88	2020-03-20	Oceania	Australia/VIC345/2020
EPI_ISL_426655	88	2020-03-20	Oceania	Australia/VIC346/2020
EPI_ISL_426656	88	2020-03-20	Oceania	Australia/VIC347/2020
EPI_ISL_426657	88	2020-03-20	Oceania	Australia/VIC348/2020
EPI_ISL_419755	78	2020-03-10	Oceania	Australia/VIC35/2020
EPI_ISL_426658	88	2020-03-20	Oceania	Australia/VIC350/2020
EPI_ISL_426659	88	2020-03-20	Oceania	Australia/VIC351/2020
EPI_ISL_426660	88	2020-03-20	Oceania	Australia/VIC352/2020
EPI_ISL_426661	89	2020-03-21	Oceania	Australia/VIC353/2020
EPI_ISL_426662	89	2020-03-21	Oceania	Australia/VIC354/2020
EPI_ISL_426663	89	2020-03-21	Oceania	Australia/VIC355/2020
EPI_ISL_426664	89	2020-03-21	Oceania	Australia/VIC356/2020
EPI_ISL_426665	89	2020-03-21	Oceania	Australia/VIC357/2020
EPI_ISL_426666	89	2020-03-21	Oceania	Australia/VIC358/2020
EPI_ISL_426667	90	2020-03-22	Oceania	Australia/VIC359/2020
EPI_ISL_419765	78	2020-03-10	Oceania	Australia/VIC36/2020
EPI_ISL_426669	90	2020-03-22	Oceania	Australia/VIC361/2020
EPI_ISL_426670	90	2020-03-22	Oceania	Australia/VIC362/2020
EPI_ISL_426671	90	2020-03-22	Oceania	Australia/VIC363/2020
EPI_ISL_426672	90	2020-03-22	Oceania	Australia/VIC364/2020
EPI_ISL_426673	90	2020-03-22	Oceania	Australia/VIC365/2020
EPI_ISL_426674	90	2020-03-22	Oceania	Australia/VIC366/2020
EPI_ISL_426675	90	2020-03-22	Oceania	Australia/VIC367/2020
EPI_ISL_426676	90	2020-03-22	Oceania	Australia/VIC368/2020
EPI_ISL_426677	90	2020-03-22	Oceania	Australia/VIC369/2020
EPI_ISL_419754	79	2020-03-11	Oceania	Australia/VIC37/2020
EPI_ISL_426678	90	2020-03-22	Oceania	Australia/VIC370/2020
EPI_ISL_426679	90	2020-03-22	Oceania	Australia/VIC372/2020
EPI_ISL_426680	90	2020-03-22	Oceania	Australia/VIC373/2020
EPI_ISL_426681	90	2020-03-22	Oceania	Australia/VIC374/2020
EPI_ISL_426682	90	2020-03-22	Oceania	Australia/VIC375/2020
EPI_ISL_426683	90	2020-03-22	Oceania	Australia/VIC376/2020
EPI_ISL_426684	90	2020-03-22	Oceania	Australia/VIC377/2020
EPI_ISL_426685	90	2020-03-22	Oceania	Australia/VIC378/2020
EPI_ISL_426686	90	2020-03-22	Oceania	Australia/VIC379/2020
EPI_ISL_419756	79	2020-03-11	Oceania	Australia/VIC38/2020
EPI_ISL_426687	91	2020-03-23	Oceania	Australia/VIC380/2020
EPI_ISL_426688	91	2020-03-23	Oceania	Australia/VIC381/2020
EPI_ISL_426689	91	2020-03-23	Oceania	Australia/VIC382/2020
EPI_ISL_426690	91	2020-03-23	Oceania	Australia/VIC383/2020
EPI_ISL_426691	91	2020-03-23	Oceania	Australia/VIC384/2020
EPI_ISL_426692	91	2020-03-23	Oceania	Australia/VIC385/2020
EPI_ISL_426693	91	2020-03-23	Oceania	Australia/VIC386/2020
EPI_ISL_426694	91	2020-03-23	Oceania	Australia/VIC387/2020
EPI_ISL_426695	91	2020-03-23	Oceania	Australia/VIC388/2020
EPI_ISL_426696	91	2020-03-23	Oceania	Australia/VIC389/2020
EPI_ISL_419757	79	2020-03-11	Oceania	Australia/VIC39/2020
EPI_ISL_426697	92	2020-03-24	Oceania	Australia/VIC394/2020
EPI_ISL_426698	92	2020-03-24	Oceania	Australia/VIC395/2020
EPI_ISL_426699	92	2020-03-24	Oceania	Australia/VIC396/2020
EPI_ISL_426700	92	2020-03-24	Oceania	Australia/VIC397/2020
EPI_ISL_426701	92	2020-03-24	Oceania	Australia/VIC398/2020
EPI_ISL_426702	92	2020-03-24	Oceania	Australia/VIC399/2020
EPI_ISL_419758	79	2020-03-11	Oceania	Australia/VIC40/2020
EPI_ISL_426703	92	2020-03-24	Oceania	Australia/VIC400/2020
EPI_ISL_426705	92	2020-03-24	Oceania	Australia/VIC402/2020
EPI_ISL_426706	90	2020-03-22	Oceania	Australia/VIC403/2020
EPI_ISL_426707	92	2020-03-24	Oceania	Australia/VIC404/2020
EPI_ISL_426708	93	2020-03-25	Oceania	Australia/VIC406/2020
EPI_ISL_426709	93	2020-03-25	Oceania	Australia/VIC407/2020
EPI_ISL_426711	94	2020-03-26	Oceania	Australia/VIC409/2020
EPI_ISL_419760	79	2020-03-11	Oceania	Australia/VIC41/2020
EPI_ISL_426713	94	2020-03-26	Oceania	Australia/VIC413/2020
EPI_ISL_426714	94	2020-03-26	Oceania	Australia/VIC414/2020
EPI_ISL_426715	93	2020-03-25	Oceania	Australia/VIC415/2020
EPI_ISL_426717	93	2020-03-25	Oceania	Australia/VIC417/2020
EPI_ISL_426718	93	2020-03-25	Oceania	Australia/VIC418/2020
EPI_ISL_419761	79	2020-03-11	Oceania	Australia/VIC42/2020
EPI_ISL_426721	93	2020-03-25	Oceania	Australia/VIC421/2020
EPI_ISL_426725	93	2020-03-25	Oceania	Australia/VIC425/2020
EPI_ISL_426727	93	2020-03-25	Oceania	Australia/VIC427/2020
EPI_ISL_426729	94	2020-03-26	Oceania	Australia/VIC429/2020
EPI_ISL_419763	79	2020-03-11	Oceania	Australia/VIC43/2020
EPI_ISL_426730	94	2020-03-26	Oceania	Australia/VIC430/2020
EPI_ISL_426732	93	2020-03-25	Oceania	Australia/VIC433/2020
EPI_ISL_426733	93	2020-03-25	Oceania	Australia/VIC434/2020
EPI_ISL_426734	94	2020-03-26	Oceania	Australia/VIC437/2020
EPI_ISL_426735	94	2020-03-26	Oceania	Australia/VIC438/2020
EPI_ISL_426736	94	2020-03-26	Oceania	Australia/VIC439/2020
EPI_ISL_419767	79	2020-03-11	Oceania	Australia/VIC44/2020
EPI_ISL_426737	94	2020-03-26	Oceania	Australia/VIC440/2020
EPI_ISL_426739	95	2020-03-27	Oceania	Australia/VIC442/2020
EPI_ISL_426740	95	2020-03-27	Oceania	Australia/VIC443/2020
EPI_ISL_426741	95	2020-03-27	Oceania	Australia/VIC444/2020
EPI_ISL_426743	95	2020-03-27	Oceania	Australia/VIC447/2020
EPI_ISL_426745	92	2020-03-24	Oceania	Australia/VIC449/2020
EPI_ISL_419802	79	2020-03-11	Oceania	Australia/VIC45/2020
EPI_ISL_426746	93	2020-03-25	Oceania	Australia/VIC450/2020
EPI_ISL_426747	93	2020-03-25	Oceania	Australia/VIC451/2020
EPI_ISL_426750	93	2020-03-25	Oceania	Australia/VIC454/2020
EPI_ISL_426751	93	2020-03-25	Oceania	Australia/VIC456/2020
EPI_ISL_426752	94	2020-03-26	Oceania	Australia/VIC458/2020
EPI_ISL_419816	79	2020-03-11	Oceania	Australia/VIC46/2020
EPI_ISL_426753	94	2020-03-26	Oceania	Australia/VIC460/2020
EPI_ISL_426754	95	2020-03-27	Oceania	Australia/VIC461/2020
EPI_ISL_426756	94	2020-03-26	Oceania	Australia/VIC463/2020
EPI_ISL_426761	95	2020-03-27	Oceania	Australia/VIC468/2020
EPI_ISL_419759	80	2020-03-12	Oceania	Australia/VIC47/2020
EPI_ISL_426763	94	2020-03-26	Oceania	Australia/VIC471/2020
EPI_ISL_426906	96	2020-03-28	Oceania	Australia/VIC473/2020
EPI_ISL_426907	96	2020-03-28	Oceania	Australia/VIC475/2020
EPI_ISL_426910	96	2020-03-28	Oceania	Australia/VIC478/2020
EPI_ISL_419762	80	2020-03-12	Oceania	Australia/VIC48/2020
EPI_ISL_426913	96	2020-03-28	Oceania	Australia/VIC482/2020
EPI_ISL_426914	97	2020-03-29	Oceania	Australia/VIC483/2020
EPI_ISL_426917	97	2020-03-29	Oceania	Australia/VIC486/2020
EPI_ISL_426918	97	2020-03-29	Oceania	Australia/VIC487/2020
EPI_ISL_426919	97	2020-03-29	Oceania	Australia/VIC488/2020
EPI_ISL_426920	97	2020-03-29	Oceania	Australia/VIC489/2020
EPI_ISL_419764	80	2020-03-12	Oceania	Australia/VIC49/2020
EPI_ISL_426921	98	2020-03-30	Oceania	Australia/VIC490/2020
EPI_ISL_426922	98	2020-03-30	Oceania	Australia/VIC491/2020
EPI_ISL_426765	91	2020-03-23	Oceania	Australia/VIC492/2020
EPI_ISL_426766	90	2020-03-22	Oceania	Australia/VIC493/2020
EPI_ISL_426767	91	2020-03-23	Oceania	Australia/VIC494/2020
EPI_ISL_426768	91	2020-03-23	Oceania	Australia/VIC495/2020
EPI_ISL_426769	91	2020-03-23	Oceania	Australia/VIC496/2020
EPI_ISL_426770	91	2020-03-23	Oceania	Australia/VIC497/2020
EPI_ISL_426771	91	2020-03-23	Oceania	Australia/VIC498/2020
EPI_ISL_419766	80	2020-03-12	Oceania	Australia/VIC50/2020
EPI_ISL_426772	92	2020-03-24	Oceania	Australia/VIC500/2020
EPI_ISL_426773	90	2020-03-22	Oceania	Australia/VIC502/2020
EPI_ISL_426774	91	2020-03-23	Oceania	Australia/VIC503/2020
EPI_ISL_426775	91	2020-03-23	Oceania	Australia/VIC504/2020
EPI_ISL_426777	91	2020-03-23	Oceania	Australia/VIC506/2020
EPI_ISL_426778	91	2020-03-23	Oceania	Australia/VIC508/2020
EPI_ISL_426779	90	2020-03-22	Oceania	Australia/VIC509/2020
EPI_ISL_419826	80	2020-03-12	Oceania	Australia/VIC51/2020
EPI_ISL_426780	91	2020-03-23	Oceania	Australia/VIC510/2020
EPI_ISL_426781	91	2020-03-23	Oceania	Australia/VIC511/2020
EPI_ISL_426782	91	2020-03-23	Oceania	Australia/VIC512/2020
EPI_ISL_426783	91	2020-03-23	Oceania	Australia/VIC513/2020
EPI_ISL_426784	91	2020-03-23	Oceania	Australia/VIC514/2020
EPI_ISL_426785	91	2020-03-23	Oceania	Australia/VIC515/2020
EPI_ISL_426786	91	2020-03-23	Oceania	Australia/VIC516/2020
EPI_ISL_426788	91	2020-03-23	Oceania	Australia/VIC518/2020
EPI_ISL_419768	80	2020-03-12	Oceania	Australia/VIC52/2020
EPI_ISL_426789	91	2020-03-23	Oceania	Australia/VIC520/2020
EPI_ISL_426790	91	2020-03-23	Oceania	Australia/VIC522/2020
EPI_ISL_426792	92	2020-03-24	Oceania	Australia/VIC525/2020
EPI_ISL_426793	92	2020-03-24	Oceania	Australia/VIC527/2020
EPI_ISL_426794	92	2020-03-24	Oceania	Australia/VIC528/2020
EPI_ISL_419769	80	2020-03-12	Oceania	Australia/VIC53/2020
EPI_ISL_426796	91	2020-03-23	Oceania	Australia/VIC530/2020
EPI_ISL_426797	92	2020-03-24	Oceania	Australia/VIC531/2020
EPI_ISL_426798	91	2020-03-23	Oceania	Australia/VIC532/2020
EPI_ISL_426799	92	2020-03-24	Oceania	Australia/VIC533/2020
EPI_ISL_426800	93	2020-03-25	Oceania	Australia/VIC534/2020
EPI_ISL_426801	93	2020-03-25	Oceania	Australia/VIC535/2020
EPI_ISL_426802	92	2020-03-24	Oceania	Australia/VIC536/2020
EPI_ISL_426803	92	2020-03-24	Oceania	Australia/VIC537/2020
EPI_ISL_426804	91	2020-03-23	Oceania	Australia/VIC538/2020
EPI_ISL_419770	80	2020-03-12	Oceania	Australia/VIC54/2020
EPI_ISL_426805	92	2020-03-24	Oceania	Australia/VIC540/2020
EPI_ISL_426806	92	2020-03-24	Oceania	Australia/VIC541/2020
EPI_ISL_426807	91	2020-03-23	Oceania	Australia/VIC544/2020
EPI_ISL_426809	92	2020-03-24	Oceania	Australia/VIC546/2020
EPI_ISL_426810	93	2020-03-25	Oceania	Australia/VIC547/2020
EPI_ISL_426811	93	2020-03-25	Oceania	Australia/VIC548/2020
EPI_ISL_426812	91	2020-03-23	Oceania	Australia/VIC549/2020
EPI_ISL_419776	80	2020-03-12	Oceania	Australia/VIC55/2020
EPI_ISL_436689	91	2020-03-23	Oceania	Australia/VIC550/2020
EPI_ISL_426813	93	2020-03-25	Oceania	Australia/VIC551/2020
EPI_ISL_426814	93	2020-03-25	Oceania	Australia/VIC553/2020
EPI_ISL_426816	93	2020-03-25	Oceania	Australia/VIC555/2020
EPI_ISL_426817	93	2020-03-25	Oceania	Australia/VIC556/2020
EPI_ISL_426819	93	2020-03-25	Oceania	Australia/VIC558/2020
EPI_ISL_426820	92	2020-03-24	Oceania	Australia/VIC559/2020
EPI_ISL_419777	80	2020-03-12	Oceania	Australia/VIC56/2020
EPI_ISL_426821	93	2020-03-25	Oceania	Australia/VIC560/2020
EPI_ISL_426822	93	2020-03-25	Oceania	Australia/VIC561/2020
EPI_ISL_426824	92	2020-03-24	Oceania	Australia/VIC563/2020
EPI_ISL_426825	93	2020-03-25	Oceania	Australia/VIC565/2020
EPI_ISL_426826	93	2020-03-25	Oceania	Australia/VIC566/2020
EPI_ISL_426827	93	2020-03-25	Oceania	Australia/VIC567/2020
EPI_ISL_426828	93	2020-03-25	Oceania	Australia/VIC568/2020
EPI_ISL_426829	93	2020-03-25	Oceania	Australia/VIC569/2020
EPI_ISL_419779	80	2020-03-12	Oceania	Australia/VIC57/2020
EPI_ISL_426830	93	2020-03-25	Oceania	Australia/VIC570/2020
EPI_ISL_426831	93	2020-03-25	Oceania	Australia/VIC571/2020
EPI_ISL_426832	93	2020-03-25	Oceania	Australia/VIC572/2020
EPI_ISL_426833	94	2020-03-26	Oceania	Australia/VIC574/2020
EPI_ISL_426835	94	2020-03-26	Oceania	Australia/VIC576/2020
EPI_ISL_426836	94	2020-03-26	Oceania	Australia/VIC578/2020
EPI_ISL_419784	80	2020-03-12	Oceania	Australia/VIC58/2020
EPI_ISL_426837	93	2020-03-25	Oceania	Australia/VIC580/2020
EPI_ISL_426838	93	2020-03-25	Oceania	Australia/VIC581/2020
EPI_ISL_426839	93	2020-03-25	Oceania	Australia/VIC582/2020
EPI_ISL_426840	93	2020-03-25	Oceania	Australia/VIC583/2020
EPI_ISL_426841	93	2020-03-25	Oceania	Australia/VIC584/2020
EPI_ISL_426842	93	2020-03-25	Oceania	Australia/VIC585/2020
EPI_ISL_426844	93	2020-03-25	Oceania	Australia/VIC587/2020
EPI_ISL_426846	90	2020-03-22	Oceania	Australia/VIC589/2020
EPI_ISL_419771	81	2020-03-13	Oceania	Australia/VIC59/2020
EPI_ISL_426847	90	2020-03-22	Oceania	Australia/VIC590/2020
EPI_ISL_426848	90	2020-03-22	Oceania	Australia/VIC591/2020
EPI_ISL_426850	91	2020-03-23	Oceania	Australia/VIC593/2020
EPI_ISL_426851	93	2020-03-25	Oceania	Australia/VIC594/2020
EPI_ISL_426852	93	2020-03-25	Oceania	Australia/VIC595/2020
EPI_ISL_426853	93	2020-03-25	Oceania	Australia/VIC596/2020
EPI_ISL_426854	93	2020-03-25	Oceania	Australia/VIC597/2020
EPI_ISL_426855	93	2020-03-25	Oceania	Australia/VIC598/2020
EPI_ISL_426856	93	2020-03-25	Oceania	Australia/VIC599/2020
EPI_ISL_419772	81	2020-03-13	Oceania	Australia/VIC60/2020
EPI_ISL_426858	94	2020-03-26	Oceania	Australia/VIC603/2020
EPI_ISL_426860	95	2020-03-27	Oceania	Australia/VIC605/2020
EPI_ISL_426861	95	2020-03-27	Oceania	Australia/VIC606/2020
EPI_ISL_426862	95	2020-03-27	Oceania	Australia/VIC607/2020
EPI_ISL_419773	81	2020-03-13	Oceania	Australia/VIC61/2020
EPI_ISL_426864	94	2020-03-26	Oceania	Australia/VIC610/2020
EPI_ISL_426865	95	2020-03-27	Oceania	Australia/VIC611/2020
EPI_ISL_426866	94	2020-03-26	Oceania	Australia/VIC612/2020
EPI_ISL_426872	94	2020-03-26	Oceania	Australia/VIC617/2020
EPI_ISL_426923	96	2020-03-28	Oceania	Australia/VIC619/2020
EPI_ISL_419774	81	2020-03-13	Oceania	Australia/VIC62/2020
EPI_ISL_426924	96	2020-03-28	Oceania	Australia/VIC620/2020
EPI_ISL_426926	97	2020-03-29	Oceania	Australia/VIC622/2020
EPI_ISL_426927	96	2020-03-28	Oceania	Australia/VIC623/2020
EPI_ISL_426929	96	2020-03-28	Oceania	Australia/VIC625/2020
EPI_ISL_426930	96	2020-03-28	Oceania	Australia/VIC626/2020
EPI_ISL_426932	97	2020-03-29	Oceania	Australia/VIC628/2020
EPI_ISL_426873	93	2020-03-25	Oceania	Australia/VIC629/2020
EPI_ISL_419775	81	2020-03-13	Oceania	Australia/VIC63/2020
EPI_ISL_426874	94	2020-03-26	Oceania	Australia/VIC630/2020
EPI_ISL_426875	95	2020-03-27	Oceania	Australia/VIC633/2020
EPI_ISL_426876	96	2020-03-28	Oceania	Australia/VIC635/2020
EPI_ISL_426877	96	2020-03-28	Oceania	Australia/VIC636/2020
EPI_ISL_426933	96	2020-03-28	Oceania	Australia/VIC637/2020
EPI_ISL_426934	97	2020-03-29	Oceania	Australia/VIC638/2020
EPI_ISL_426935	97	2020-03-29	Oceania	Australia/VIC639/2020
EPI_ISL_419778	81	2020-03-13	Oceania	Australia/VIC64/2020
EPI_ISL_426940	96	2020-03-28	Oceania	Australia/VIC644/2020
EPI_ISL_426941	96	2020-03-28	Oceania	Australia/VIC645/2020
EPI_ISL_426942	92	2020-03-24	Oceania	Australia/VIC646/2020
EPI_ISL_426943	96	2020-03-28	Oceania	Australia/VIC647/2020
EPI_ISL_426947	96	2020-03-28	Oceania	Australia/VIC651/2020
EPI_ISL_426948	96	2020-03-28	Oceania	Australia/VIC652/2020
EPI_ISL_426949	96	2020-03-28	Oceania	Australia/VIC653/2020
EPI_ISL_426951	96	2020-03-28	Oceania	Australia/VIC655/2020
EPI_ISL_426952	96	2020-03-28	Oceania	Australia/VIC656/2020
EPI_ISL_426953	96	2020-03-28	Oceania	Australia/VIC657/2020
EPI_ISL_426954	96	2020-03-28	Oceania	Australia/VIC658/2020
EPI_ISL_426955	95	2020-03-27	Oceania	Australia/VIC659/2020
EPI_ISL_419780	81	2020-03-13	Oceania	Australia/VIC66/2020
EPI_ISL_426956	96	2020-03-28	Oceania	Australia/VIC660/2020
EPI_ISL_426957	95	2020-03-27	Oceania	Australia/VIC661/2020
EPI_ISL_426958	95	2020-03-27	Oceania	Australia/VIC662/2020
EPI_ISL_426959	96	2020-03-28	Oceania	Australia/VIC663/2020
EPI_ISL_426960	95	2020-03-27	Oceania	Australia/VIC664/2020
EPI_ISL_426961	95	2020-03-27	Oceania	Australia/VIC665/2020
EPI_ISL_426962	95	2020-03-27	Oceania	Australia/VIC666/2020
EPI_ISL_426963	95	2020-03-27	Oceania	Australia/VIC667/2020
EPI_ISL_426964	95	2020-03-27	Oceania	Australia/VIC668/2020
EPI_ISL_426965	95	2020-03-27	Oceania	Australia/VIC669/2020
EPI_ISL_419781	81	2020-03-13	Oceania	Australia/VIC67/2020
EPI_ISL_426966	95	2020-03-27	Oceania	Australia/VIC670/2020
EPI_ISL_426967	95	2020-03-27	Oceania	Australia/VIC671/2020
EPI_ISL_426968	95	2020-03-27	Oceania	Australia/VIC672/2020
EPI_ISL_426969	94	2020-03-26	Oceania	Australia/VIC673/2020
EPI_ISL_426970	95	2020-03-27	Oceania	Australia/VIC674/2020
EPI_ISL_426971	95	2020-03-27	Oceania	Australia/VIC676/2020
EPI_ISL_426972	95	2020-03-27	Oceania	Australia/VIC677/2020
EPI_ISL_426973	95	2020-03-27	Oceania	Australia/VIC678/2020
EPI_ISL_426974	95	2020-03-27	Oceania	Australia/VIC679/2020
EPI_ISL_419782	81	2020-03-13	Oceania	Australia/VIC68/2020
EPI_ISL_426977	97	2020-03-29	Oceania	Australia/VIC682/2020
EPI_ISL_426980	96	2020-03-28	Oceania	Australia/VIC685/2020
EPI_ISL_426981	97	2020-03-29	Oceania	Australia/VIC687/2020
EPI_ISL_426982	97	2020-03-29	Oceania	Australia/VIC689/2020
EPI_ISL_419783	81	2020-03-13	Oceania	Australia/VIC69/2020
EPI_ISL_426984	95	2020-03-27	Oceania	Australia/VIC692/2020
EPI_ISL_426985	95	2020-03-27	Oceania	Australia/VIC693/2020
EPI_ISL_426986	96	2020-03-28	Oceania	Australia/VIC694/2020
EPI_ISL_426988	96	2020-03-28	Oceania	Australia/VIC696/2020
EPI_ISL_426989	96	2020-03-28	Oceania	Australia/VIC697/2020
EPI_ISL_419786	81	2020-03-13	Oceania	Australia/VIC70/2020
EPI_ISL_426990	95	2020-03-27	Oceania	Australia/VIC700/2020
EPI_ISL_426878	89	2020-03-21	Oceania	Australia/VIC701/2020
EPI_ISL_426992	98	2020-03-30	Oceania	Australia/VIC705/2020
EPI_ISL_426993	98	2020-03-30	Oceania	Australia/VIC706/2020
EPI_ISL_426994	97	2020-03-29	Oceania	Australia/VIC707/2020
EPI_ISL_426995	97	2020-03-29	Oceania	Australia/VIC708/2020
EPI_ISL_426996	97	2020-03-29	Oceania	Australia/VIC709/2020
EPI_ISL_426997	97	2020-03-29	Oceania	Australia/VIC710/2020
EPI_ISL_426999	97	2020-03-29	Oceania	Australia/VIC712/2020
EPI_ISL_427001	95	2020-03-27	Oceania	Australia/VIC716/2020
EPI_ISL_427002	95	2020-03-27	Oceania	Australia/VIC718/2020
EPI_ISL_427003	96	2020-03-28	Oceania	Australia/VIC720/2020
EPI_ISL_427006	96	2020-03-28	Oceania	Australia/VIC725/2020
EPI_ISL_427007	97	2020-03-29	Oceania	Australia/VIC727/2020
EPI_ISL_427008	97	2020-03-29	Oceania	Australia/VIC729/2020
EPI_ISL_419785	82	2020-03-14	Oceania	Australia/VIC73/2020
EPI_ISL_427010	98	2020-03-30	Oceania	Australia/VIC731/2020
EPI_ISL_427011	98	2020-03-30	Oceania	Australia/VIC732/2020
EPI_ISL_427012	98	2020-03-30	Oceania	Australia/VIC733/2020
EPI_ISL_427013	98	2020-03-30	Oceania	Australia/VIC734/2020
EPI_ISL_427014	98	2020-03-30	Oceania	Australia/VIC735/2020
EPI_ISL_427015	98	2020-03-30	Oceania	Australia/VIC736/2020
EPI_ISL_427016	98	2020-03-30	Oceania	Australia/VIC737/2020
EPI_ISL_427017	98	2020-03-30	Oceania	Australia/VIC738/2020
EPI_ISL_427018	98	2020-03-30	Oceania	Australia/VIC739/2020
EPI_ISL_427019	98	2020-03-30	Oceania	Australia/VIC741/2020
EPI_ISL_427020	97	2020-03-29	Oceania	Australia/VIC742/2020
EPI_ISL_427022	97	2020-03-29	Oceania	Australia/VIC744/2020
EPI_ISL_427023	97	2020-03-29	Oceania	Australia/VIC745/2020
EPI_ISL_427024	97	2020-03-29	Oceania	Australia/VIC746/2020
EPI_ISL_427025	99	2020-03-31	Oceania	Australia/VIC747/2020
EPI_ISL_427026	98	2020-03-30	Oceania	Australia/VIC748/2020
EPI_ISL_419787	82	2020-03-14	Oceania	Australia/VIC75/2020
EPI_ISL_427029	98	2020-03-30	Oceania	Australia/VIC752/2020
EPI_ISL_427030	98	2020-03-30	Oceania	Australia/VIC753/2020
EPI_ISL_427031	98	2020-03-30	Oceania	Australia/VIC754/2020
EPI_ISL_419788	82	2020-03-14	Oceania	Australia/VIC76/2020
EPI_ISL_427036	97	2020-03-29	Oceania	Australia/VIC760/2020
EPI_ISL_427038	97	2020-03-29	Oceania	Australia/VIC762/2020
EPI_ISL_427040	97	2020-03-29	Oceania	Australia/VIC764/2020
EPI_ISL_427041	97	2020-03-29	Oceania	Australia/VIC765/2020
EPI_ISL_427045	88	2020-03-20	Oceania	Australia/VIC768/2020
EPI_ISL_427046	88	2020-03-20	Oceania	Australia/VIC769/2020
EPI_ISL_419789	82	2020-03-14	Oceania	Australia/VIC77/2020
EPI_ISL_450214	86	2020-03-18	Oceania	Australia/VIC770/2020
EPI_ISL_427048	88	2020-03-20	Oceania	Australia/VIC772/2020
EPI_ISL_427049	88	2020-03-20	Oceania	Australia/VIC773/2020
EPI_ISL_427050	86	2020-03-18	Oceania	Australia/VIC774/2020
EPI_ISL_427054	98	2020-03-30	Oceania	Australia/VIC779/2020
EPI_ISL_419790	82	2020-03-14	Oceania	Australia/VIC78/2020
EPI_ISL_427055	98	2020-03-30	Oceania	Australia/VIC780/2020
EPI_ISL_427056	98	2020-03-30	Oceania	Australia/VIC781/2020
EPI_ISL_427057	98	2020-03-30	Oceania	Australia/VIC782/2020
EPI_ISL_427058	98	2020-03-30	Oceania	Australia/VIC783/2020
EPI_ISL_427060	98	2020-03-30	Oceania	Australia/VIC785/2020
EPI_ISL_427061	98	2020-03-30	Oceania	Australia/VIC786/2020
EPI_ISL_427062	98	2020-03-30	Oceania	Australia/VIC787/2020
EPI_ISL_427063	99	2020-03-31	Oceania	Australia/VIC788/2020
EPI_ISL_427064	99	2020-03-31	Oceania	Australia/VIC789/2020
EPI_ISL_419791	82	2020-03-14	Oceania	Australia/VIC79/2020
EPI_ISL_427065	99	2020-03-31	Oceania	Australia/VIC790/2020
EPI_ISL_427066	99	2020-03-31	Oceania	Australia/VIC791/2020
EPI_ISL_427068	99	2020-03-31	Oceania	Australia/VIC793/2020
EPI_ISL_427069	99	2020-03-31	Oceania	Australia/VIC794/2020
EPI_ISL_427070	99	2020-03-31	Oceania	Australia/VIC796/2020
EPI_ISL_427071	100	2020-04-01	Oceania	Australia/VIC797/2020
EPI_ISL_427072	100	2020-04-01	Oceania	Australia/VIC798/2020
EPI_ISL_427073	100	2020-04-01	Oceania	Australia/VIC799/2020
EPI_ISL_419792	82	2020-03-14	Oceania	Australia/VIC80/2020
EPI_ISL_427074	100	2020-04-01	Oceania	Australia/VIC800/2020
EPI_ISL_427076	100	2020-04-01	Oceania	Australia/VIC802/2020
EPI_ISL_427078	100	2020-04-01	Oceania	Australia/VIC804/2020
EPI_ISL_427079	84	2020-03-16	Oceania	Australia/VIC805/2020
EPI_ISL_427080	91	2020-03-23	Oceania	Australia/VIC806/2020
EPI_ISL_427081	92	2020-03-24	Oceania	Australia/VIC807/2020
EPI_ISL_427082	96	2020-03-28	Oceania	Australia/VIC808/2020
EPI_ISL_419793	82	2020-03-14	Oceania	Australia/VIC81/2020
EPI_ISL_427085	101	2020-04-02	Oceania	Australia/VIC812/2020
EPI_ISL_427087	101	2020-04-02	Oceania	Australia/VIC814/2020
EPI_ISL_419794	82	2020-03-14	Oceania	Australia/VIC82/2020
EPI_ISL_427092	102	2020-04-03	Oceania	Australia/VIC820/2020
EPI_ISL_427093	102	2020-04-03	Oceania	Australia/VIC821/2020
EPI_ISL_427094	102	2020-04-03	Oceania	Australia/VIC823/2020
EPI_ISL_427095	102	2020-04-03	Oceania	Australia/VIC824/2020
EPI_ISL_427096	102	2020-04-03	Oceania	Australia/VIC828/2020
EPI_ISL_419799	82	2020-03-14	Oceania	Australia/VIC83/2020
EPI_ISL_427100	103	2020-04-04	Oceania	Australia/VIC836/2020
EPI_ISL_427101	103	2020-04-04	Oceania	Australia/VIC837/2020
EPI_ISL_419803	82	2020-03-14	Oceania	Australia/VIC84/2020
EPI_ISL_427102	103	2020-04-04	Oceania	Australia/VIC842/2020
EPI_ISL_427103	103	2020-04-04	Oceania	Australia/VIC843/2020
EPI_ISL_427105	103	2020-04-04	Oceania	Australia/VIC845/2020
EPI_ISL_427107	103	2020-04-04	Oceania	Australia/VIC847/2020
EPI_ISL_427108	103	2020-04-04	Oceania	Australia/VIC848/2020
EPI_ISL_427109	103	2020-04-04	Oceania	Australia/VIC849/2020
EPI_ISL_419795	83	2020-03-15	Oceania	Australia/VIC85/2020
EPI_ISL_427110	103	2020-04-04	Oceania	Australia/VIC850/2020
EPI_ISL_427111	103	2020-04-04	Oceania	Australia/VIC851/2020
EPI_ISL_427112	103	2020-04-04	Oceania	Australia/VIC852/2020
EPI_ISL_427113	103	2020-04-04	Oceania	Australia/VIC853/2020
EPI_ISL_427115	103	2020-04-04	Oceania	Australia/VIC856/2020
EPI_ISL_427116	104	2020-04-05	Oceania	Australia/VIC857/2020
EPI_ISL_427117	104	2020-04-05	Oceania	Australia/VIC858/2020
EPI_ISL_419796	83	2020-03-15	Oceania	Australia/VIC86/2020
EPI_ISL_427118	104	2020-04-05	Oceania	Australia/VIC860/2020
EPI_ISL_427119	104	2020-04-05	Oceania	Australia/VIC862/2020
EPI_ISL_427120	104	2020-04-05	Oceania	Australia/VIC863/2020
EPI_ISL_427121	104	2020-04-05	Oceania	Australia/VIC864/2020
EPI_ISL_427122	104	2020-04-05	Oceania	Australia/VIC867/2020
EPI_ISL_427123	104	2020-04-05	Oceania	Australia/VIC868/2020
EPI_ISL_427124	104	2020-04-05	Oceania	Australia/VIC869/2020
EPI_ISL_419797	83	2020-03-15	Oceania	Australia/VIC87/2020
EPI_ISL_427125	104	2020-04-05	Oceania	Australia/VIC870/2020
EPI_ISL_427126	104	2020-04-05	Oceania	Australia/VIC871/2020
EPI_ISL_427128	104	2020-04-05	Oceania	Australia/VIC873/2020
EPI_ISL_427129	104	2020-04-05	Oceania	Australia/VIC874/2020
EPI_ISL_427130	104	2020-04-05	Oceania	Australia/VIC875/2020
EPI_ISL_427131	104	2020-04-05	Oceania	Australia/VIC876/2020
EPI_ISL_427133	105	2020-04-06	Oceania	Australia/VIC878/2020
EPI_ISL_427134	105	2020-04-06	Oceania	Australia/VIC879/2020
EPI_ISL_419798	83	2020-03-15	Oceania	Australia/VIC88/2020
EPI_ISL_427135	105	2020-04-06	Oceania	Australia/VIC881/2020
EPI_ISL_427136	105	2020-04-06	Oceania	Australia/VIC883/2020
EPI_ISL_427137	105	2020-04-06	Oceania	Australia/VIC884/2020
EPI_ISL_427138	105	2020-04-06	Oceania	Australia/VIC885/2020
EPI_ISL_427139	105	2020-04-06	Oceania	Australia/VIC886/2020
EPI_ISL_427140	105	2020-04-06	Oceania	Australia/VIC887/2020
EPI_ISL_427141	105	2020-04-06	Oceania	Australia/VIC888/2020
EPI_ISL_419800	83	2020-03-15	Oceania	Australia/VIC89/2020
EPI_ISL_427144	105	2020-04-06	Oceania	Australia/VIC892/2020
EPI_ISL_427145	105	2020-04-06	Oceania	Australia/VIC893/2020
EPI_ISL_427146	105	2020-04-06	Oceania	Australia/VIC894/2020
EPI_ISL_427148	107	2020-04-08	Oceania	Australia/VIC898/2020
EPI_ISL_427149	107	2020-04-08	Oceania	Australia/VIC899/2020
EPI_ISL_419801	83	2020-03-15	Oceania	Australia/VIC90/2020
EPI_ISL_419804	83	2020-03-15	Oceania	Australia/VIC91/2020
EPI_ISL_426881	92	2020-03-24	Oceania	Australia/VIC912/2020
EPI_ISL_426882	92	2020-03-24	Oceania	Australia/VIC913/2020
EPI_ISL_427151	94	2020-03-26	Oceania	Australia/VIC916/2020
EPI_ISL_427152	95	2020-03-27	Oceania	Australia/VIC918/2020
EPI_ISL_419809	83	2020-03-15	Oceania	Australia/VIC92/2020
EPI_ISL_427153	95	2020-03-27	Oceania	Australia/VIC920/2020
EPI_ISL_427155	98	2020-03-30	Oceania	Australia/VIC927/2020
EPI_ISL_427156	98	2020-03-30	Oceania	Australia/VIC928/2020
EPI_ISL_427157	98	2020-03-30	Oceania	Australia/VIC929/2020
EPI_ISL_419815	83	2020-03-15	Oceania	Australia/VIC93/2020
EPI_ISL_427159	98	2020-03-30	Oceania	Australia/VIC931/2020
EPI_ISL_427160	99	2020-03-31	Oceania	Australia/VIC932/2020
EPI_ISL_430471	93	2020-03-25	Oceania	Australia/VIC935/2020
EPI_ISL_430472	93	2020-03-25	Oceania	Australia/VIC938/2020
EPI_ISL_419805	84	2020-03-16	Oceania	Australia/VIC94/2020
EPI_ISL_430639	94	2020-03-26	Oceania	Australia/VIC942/2020
EPI_ISL_430640	94	2020-03-26	Oceania	Australia/VIC946/2020
EPI_ISL_430647	94	2020-03-26	Oceania	Australia/VIC948/2020
EPI_ISL_419806	84	2020-03-16	Oceania	Australia/VIC95/2020
EPI_ISL_430646	94	2020-03-26	Oceania	Australia/VIC951/2020
EPI_ISL_430645	94	2020-03-26	Oceania	Australia/VIC953/2020
EPI_ISL_430643	94	2020-03-26	Oceania	Australia/VIC955/2020
EPI_ISL_430649	95	2020-03-27	Oceania	Australia/VIC957/2020
EPI_ISL_430663	95	2020-03-27	Oceania	Australia/VIC959/2020
EPI_ISL_419807	84	2020-03-16	Oceania	Australia/VIC96/2020
EPI_ISL_430654	95	2020-03-27	Oceania	Australia/VIC961/2020
EPI_ISL_430655	95	2020-03-27	Oceania	Australia/VIC964/2020
EPI_ISL_430653	95	2020-03-27	Oceania	Australia/VIC966/2020
EPI_ISL_430660	95	2020-03-27	Oceania	Australia/VIC967/2020
EPI_ISL_430651	95	2020-03-27	Oceania	Australia/VIC968/2020
EPI_ISL_419808	84	2020-03-16	Oceania	Australia/VIC97/2020
EPI_ISL_430661	95	2020-03-27	Oceania	Australia/VIC971/2020
EPI_ISL_430659	96	2020-03-28	Oceania	Australia/VIC974/2020
EPI_ISL_430658	96	2020-03-28	Oceania	Australia/VIC975/2020
EPI_ISL_430542	97	2020-03-29	Oceania	Australia/VIC978/2020
EPI_ISL_419810	84	2020-03-16	Oceania	Australia/VIC98/2020
EPI_ISL_430543	98	2020-03-30	Oceania	Australia/VIC982/2020
EPI_ISL_430545	98	2020-03-30	Oceania	Australia/VIC983/2020
EPI_ISL_430552	98	2020-03-30	Oceania	Australia/VIC984/2020
EPI_ISL_430554	98	2020-03-30	Oceania	Australia/VIC985/2020
EPI_ISL_430551	99	2020-03-31	Oceania	Australia/VIC989/2020
EPI_ISL_419811	84	2020-03-16	Oceania	Australia/VIC99/2020
EPI_ISL_430556	99	2020-03-31	Oceania	Australia/VIC990/2020
EPI_ISL_430474	99	2020-03-31	Oceania	Australia/VIC991/2020
EPI_ISL_430478	99	2020-03-31	Oceania	Australia/VIC994/2020
EPI_ISL_430479	99	2020-03-31	Oceania	Australia/VIC995/2020
EPI_ISL_430480	99	2020-03-31	Oceania	Australia/VIC996/2020
EPI_ISL_430481	99	2020-03-31	Oceania	Australia/VIC997/2020
EPI_ISL_430482	99	2020-03-31	Oceania	Australia/VIC998/2020
EPI_ISL_430483	99	2020-03-31	Oceania	Australia/VIC999/2020
EPI_ISL_420531	82	2020-03-14	Oceania	Australia/WA01/2020
EPI_ISL_420532	81	2020-03-13	Oceania	Australia/WA02/2020
EPI_ISL_420533	82	2020-03-14	Oceania	Australia/WA03/2020
EPI_ISL_420536	83	2020-03-15	Oceania	Australia/WA04/2020
EPI_ISL_420534	72	2020-03-04	Oceania	Australia/WA06/2020
EPI_ISL_420537	81	2020-03-13	Oceania	Australia/WA07/2020
EPI_ISL_420538	82	2020-03-14	Oceania	Australia/WA09/2020
EPI_ISL_420539	82	2020-03-14	Oceania	Australia/WA10/2020
EPI_ISL_420456	61	2020-02-22	Oceania	Australia/WA11/202
EPI_ISL_419654	71	2020-03-03	Europe	Austria/CeMM0001/2020
EPI_ISL_419655	65	2020-02-26	Europe	Austria/CeMM0002/2020
EPI_ISL_419656	65	2020-02-26	Europe	Austria/CeMM0003/2020
EPI_ISL_419657	71	2020-03-03	Asia	Austria/CeMM0004/2020
EPI_ISL_419658	74	2020-03-06	Europe	Austria/CeMM0005/2020
EPI_ISL_419659	78	2020-03-10	Europe	Austria/CeMM0006/2020
EPI_ISL_419660	81	2020-03-13	Europe	Austria/CeMM0007/2020
EPI_ISL_419661	78	2020-03-10	Europe	Austria/CeMM0008/2020
EPI_ISL_419662	82	2020-03-14	Europe	Austria/CeMM0009/2020
EPI_ISL_419664	91	2020-03-23	Europe	Austria/CeMM0011/2020
EPI_ISL_419665	78	2020-03-10	Europe	Austria/CeMM0012/2020
EPI_ISL_419666	79	2020-03-11	Europe	Austria/CeMM0013/2020
EPI_ISL_419667	81	2020-03-13	Europe	Austria/CeMM0014/2020
EPI_ISL_419668	81	2020-03-13	Europe	Austria/CeMM0015/2020
EPI_ISL_419669	84	2020-03-16	Europe	Austria/CeMM0016/2020
EPI_ISL_419670	84	2020-03-16	Europe	Austria/CeMM0017/2020
EPI_ISL_419671	87	2020-03-19	Europe	Austria/CeMM0018/2020
EPI_ISL_419672	87	2020-03-19	Europe	Austria/CeMM0019/2020
EPI_ISL_419673	90	2020-03-22	Europe	Austria/CeMM0020/2020
EPI_ISL_419674	92	2020-03-24	Europe	Austria/CeMM0021/2020
EPI_ISL_437913	77	2020-03-09	Europe	Austria/CeMM0023/2020
EPI_ISL_437914	77	2020-03-09	Europe	Austria/CeMM0024/2020
EPI_ISL_437915	77	2020-03-09	Europe	Austria/CeMM0025/2020
EPI_ISL_437916	87	2020-03-19	Europe	Austria/CeMM0026/2020
EPI_ISL_437917	77	2020-03-09	Europe	Austria/CeMM0028/2020
EPI_ISL_437918	77	2020-03-09	Europe	Austria/CeMM0029/2020
EPI_ISL_437919	77	2020-03-09	Europe	Austria/CeMM0030/2020
EPI_ISL_437920	77	2020-03-09	Europe	Austria/CeMM0031/2020
EPI_ISL_437921	80	2020-03-12	Europe	Austria/CeMM0032/2020
EPI_ISL_437922	80	2020-03-12	Europe	Austria/CeMM0033/2020
EPI_ISL_437923	78	2020-03-10	Europe	Austria/CeMM0034/2020
EPI_ISL_437924	75	2020-03-07	Europe	Austria/CeMM0035/2020
EPI_ISL_437925	77	2020-03-09	Europe	Austria/CeMM0036/2020
EPI_ISL_437926	77	2020-03-09	Europe	Austria/CeMM0037/2020
EPI_ISL_437927	77	2020-03-09	Europe	Austria/CeMM0038/2020
EPI_ISL_437928	78	2020-03-10	Europe	Austria/CeMM0039/2020
EPI_ISL_437929	73	2020-03-05	Europe	Austria/CeMM0041/2020
EPI_ISL_437930	77	2020-03-09	Europe	Austria/CeMM0042/2020
EPI_ISL_437931	77	2020-03-09	Europe	Austria/CeMM0043/2020
EPI_ISL_437932	63	2020-02-24	Europe	Austria/CeMM0045/2020
EPI_ISL_437933	93	2020-03-25	Europe	Austria/CeMM0047/2020
EPI_ISL_437934	93	2020-03-25	Europe	Austria/CeMM0048/2020
EPI_ISL_437935	98	2020-03-30	Europe	Austria/CeMM0052/2020
EPI_ISL_437936	98	2020-03-30	Europe	Austria/CeMM0053/2020
EPI_ISL_437937	95	2020-03-27	Europe	Austria/CeMM0055/2020
EPI_ISL_437938	102	2020-04-03	Europe	Austria/CeMM0058/2020
EPI_ISL_437939	105	2020-04-06	Europe	Austria/CeMM0067/2020
EPI_ISL_437940	80	2020-03-12	Europe	Austria/CeMM0068/2020
EPI_ISL_437941	79	2020-03-11	Europe	Austria/CeMM0071/2020
EPI_ISL_437942	79	2020-03-11	Europe	Austria/CeMM0073/2020
EPI_ISL_437943	85	2020-03-17	Europe	Austria/CeMM0074/2020
EPI_ISL_437944	85	2020-03-17	Europe	Austria/CeMM0076/2020
EPI_ISL_437945	85	2020-03-17	Europe	Austria/CeMM0077/2020
EPI_ISL_437946	92	2020-03-24	Europe	Austria/CeMM0078/2020
EPI_ISL_437947	92	2020-03-24	Europe	Austria/CeMM0080/2020
EPI_ISL_437948	92	2020-03-24	Europe	Austria/CeMM0083/2020
EPI_ISL_437949	92	2020-03-24	Europe	Austria/CeMM0084/2020
EPI_ISL_437950	92	2020-03-24	Europe	Austria/CeMM0086/2020
EPI_ISL_437951	92	2020-03-24	Europe	Austria/CeMM0088/2020
EPI_ISL_437952	92	2020-03-24	Europe	Austria/CeMM0089/2020
EPI_ISL_437953	93	2020-03-25	Europe	Austria/CeMM0090/2020
EPI_ISL_437954	93	2020-03-25	Europe	Austria/CeMM0091/2020
EPI_ISL_437955	91	2020-03-23	Europe	Austria/CeMM0094/2020
EPI_ISL_437956	91	2020-03-23	Europe	Austria/CeMM0095/2020
EPI_ISL_437957	91	2020-03-23	Europe	Austria/CeMM0096/2020
EPI_ISL_437958	91	2020-03-23	Europe	Austria/CeMM0097/2020
EPI_ISL_437959	88	2020-03-20	Europe	Austria/CeMM0098/2020
EPI_ISL_437960	88	2020-03-20	Europe	Austria/CeMM0099/2020
EPI_ISL_437961	88	2020-03-20	Europe	Austria/CeMM0100/2020
EPI_ISL_437962	88	2020-03-20	Europe	Austria/CeMM0101/2020
EPI_ISL_437963	87	2020-03-19	Europe	Austria/CeMM0102/2020
EPI_ISL_437964	87	2020-03-19	Europe	Austria/CeMM0103/2020
EPI_ISL_437965	87	2020-03-19	Europe	Austria/CeMM0104/2020
EPI_ISL_437966	86	2020-03-18	Europe	Austria/CeMM0106/2020
EPI_ISL_437967	81	2020-03-13	Europe	Austria/CeMM0108/2020
EPI_ISL_437968	80	2020-03-12	Europe	Austria/CeMM0109/2020
EPI_ISL_437969	80	2020-03-12	Europe	Austria/CeMM0111/2020
EPI_ISL_437970	85	2020-03-17	Europe	Austria/CeMM0112/2020
EPI_ISL_437971	86	2020-03-18	Europe	Austria/CeMM0113/2020
EPI_ISL_437972	86	2020-03-18	Europe	Austria/CeMM0114/2020
EPI_ISL_437973	86	2020-03-18	Europe	Austria/CeMM0115/2020
EPI_ISL_437974	78	2020-03-10	Europe	Austria/CeMM0116/2020
EPI_ISL_437975	81	2020-03-13	Europe	Austria/CeMM0117/2020
EPI_ISL_437976	79	2020-03-11	Europe	Austria/CeMM0119/2020
EPI_ISL_437977	83	2020-03-15	Europe	Austria/CeMM0120/2020
EPI_ISL_437978	79	2020-03-11	Europe	Austria/CeMM0121/2020
EPI_ISL_437979	79	2020-03-11	Europe	Austria/CeMM0123/2020
EPI_ISL_437980	79	2020-03-11	Europe	Austria/CeMM0124/2020
EPI_ISL_437981	79	2020-03-11	Europe	Austria/CeMM0125/2020
EPI_ISL_437982	79	2020-03-11	Europe	Austria/CeMM0126/2020
EPI_ISL_437983	79	2020-03-11	Europe	Austria/CeMM0127/2020
EPI_ISL_437984	79	2020-03-11	Europe	Austria/CeMM0128/2020
EPI_ISL_437985	81	2020-03-13	Europe	Austria/CeMM0132/2020
EPI_ISL_437986	81	2020-03-13	Europe	Austria/CeMM0133/2020
EPI_ISL_437987	81	2020-03-13	Europe	Austria/CeMM0134/2020
EPI_ISL_437988	81	2020-03-13	Europe	Austria/CeMM0135/2020
EPI_ISL_437989	81	2020-03-13	Europe	Austria/CeMM0136/2020
EPI_ISL_437990	81	2020-03-13	Europe	Austria/CeMM0137/2020
EPI_ISL_437991	81	2020-03-13	Europe	Austria/CeMM0139/2020
EPI_ISL_437992	81	2020-03-13	Europe	Austria/CeMM0140/2020
EPI_ISL_437993	66	2020-02-27	Europe	Austria/CeMM0143/2020
EPI_ISL_437994	67	2020-02-28	Europe	Austria/CeMM0146/2020
EPI_ISL_437995	67	2020-02-28	Europe	Austria/CeMM0147/2020
EPI_ISL_437996	70	2020-03-02	Europe	Austria/CeMM0148/2020
EPI_ISL_437997	71	2020-03-03	Europe	Austria/CeMM0149/2020
EPI_ISL_437998	71	2020-03-03	Europe	Austria/CeMM0150/2020
EPI_ISL_437999	71	2020-03-03	Europe	Austria/CeMM0153/2020
EPI_ISL_438000	71	2020-03-03	Europe	Austria/CeMM0154/2020
EPI_ISL_438001	71	2020-03-03	Europe	Austria/CeMM0155/2020
EPI_ISL_438002	71	2020-03-03	Europe	Austria/CeMM0156/2020
EPI_ISL_438003	72	2020-03-04	Europe	Austria/CeMM0157/2020
EPI_ISL_438004	72	2020-03-04	Europe	Austria/CeMM0158/2020
EPI_ISL_438005	72	2020-03-04	Europe	Austria/CeMM0159/2020
EPI_ISL_438006	72	2020-03-04	Europe	Austria/CeMM0160/2020
EPI_ISL_438007	73	2020-03-05	Europe	Austria/CeMM0161/2020
EPI_ISL_438008	73	2020-03-05	Europe	Austria/CeMM0162/2020
EPI_ISL_438009	74	2020-03-06	Europe	Austria/CeMM0163/2020
EPI_ISL_438010	74	2020-03-06	Europe	Austria/CeMM0165/2020
EPI_ISL_438011	74	2020-03-06	Europe	Austria/CeMM0166/2020
EPI_ISL_438012	74	2020-03-06	Europe	Austria/CeMM0167/2020
EPI_ISL_438013	75	2020-03-07	Europe	Austria/CeMM0168/2020
EPI_ISL_438014	75	2020-03-07	Europe	Austria/CeMM0169/2020
EPI_ISL_438015	75	2020-03-07	Europe	Austria/CeMM0170/2020
EPI_ISL_438016	75	2020-03-07	Europe	Austria/CeMM0171/2020
EPI_ISL_438017	75	2020-03-07	Europe	Austria/CeMM0172/2020
EPI_ISL_438018	76	2020-03-08	Europe	Austria/CeMM0175/2020
EPI_ISL_438019	76	2020-03-08	Europe	Austria/CeMM0176/2020
EPI_ISL_438020	76	2020-03-08	Europe	Austria/CeMM0177/2020
EPI_ISL_438021	76	2020-03-08	Europe	Austria/CeMM0178/2020
EPI_ISL_438022	77	2020-03-09	Europe	Austria/CeMM0180/2020
EPI_ISL_438023	77	2020-03-09	Europe	Austria/CeMM0181/2020
EPI_ISL_438024	77	2020-03-09	Europe	Austria/CeMM0182/2020
EPI_ISL_438025	78	2020-03-10	Europe	Austria/CeMM0183/2020
EPI_ISL_438026	79	2020-03-11	Europe	Austria/CeMM0184/2020
EPI_ISL_438027	79	2020-03-11	Europe	Austria/CeMM0185/2020
EPI_ISL_438028	79	2020-03-11	Europe	Austria/CeMM0186/2020
EPI_ISL_438029	81	2020-03-13	Europe	Austria/CeMM0188/2020
EPI_ISL_438030	81	2020-03-13	Europe	Austria/CeMM0189/2020
EPI_ISL_438031	81	2020-03-13	Europe	Austria/CeMM0190/2020
EPI_ISL_438032	81	2020-03-13	Europe	Austria/CeMM0191/2020
EPI_ISL_438033	81	2020-03-13	Europe	Austria/CeMM0192/2020
EPI_ISL_438034	82	2020-03-14	Europe	Austria/CeMM0193/2020
EPI_ISL_438035	82	2020-03-14	Europe	Austria/CeMM0194/2020
EPI_ISL_438036	82	2020-03-14	Europe	Austria/CeMM0195/2020
EPI_ISL_438037	82	2020-03-14	Europe	Austria/CeMM0196/2020
EPI_ISL_438038	82	2020-03-14	Europe	Austria/CeMM0197/2020
EPI_ISL_438039	82	2020-03-14	Europe	Austria/CeMM0198/2020
EPI_ISL_438040	83	2020-03-15	Europe	Austria/CeMM0199/2020
EPI_ISL_438041	83	2020-03-15	Europe	Austria/CeMM0200/2020
EPI_ISL_438042	83	2020-03-15	Europe	Austria/CeMM0201/2020
EPI_ISL_438043	83	2020-03-15	Europe	Austria/CeMM0204/2020
EPI_ISL_438044	83	2020-03-15	Europe	Austria/CeMM0205/2020
EPI_ISL_438045	83	2020-03-15	Europe	Austria/CeMM0206/2020
EPI_ISL_438046	84	2020-03-16	Europe	Austria/CeMM0209/2020
EPI_ISL_438047	84	2020-03-16	Europe	Austria/CeMM0210/2020
EPI_ISL_438048	84	2020-03-16	Europe	Austria/CeMM0212/2020
EPI_ISL_438049	84	2020-03-16	Europe	Austria/CeMM0213/2020
EPI_ISL_438050	84	2020-03-16	Europe	Austria/CeMM0216/2020
EPI_ISL_438051	84	2020-03-16	Europe	Austria/CeMM0217/2020
EPI_ISL_438052	84	2020-03-16	Europe	Austria/CeMM0218/2020
EPI_ISL_438053	84	2020-03-16	Europe	Austria/CeMM0219/2020
EPI_ISL_438054	84	2020-03-16	Europe	Austria/CeMM0220/2020
EPI_ISL_438055	84	2020-03-16	Europe	Austria/CeMM0221/2020
EPI_ISL_438056	85	2020-03-17	Europe	Austria/CeMM0222/2020
EPI_ISL_438057	85	2020-03-17	Europe	Austria/CeMM0223/2020
EPI_ISL_438058	85	2020-03-17	Europe	Austria/CeMM0224/2020
EPI_ISL_438059	85	2020-03-17	Europe	Austria/CeMM0225/2020
EPI_ISL_438060	85	2020-03-17	Europe	Austria/CeMM0226/2020
EPI_ISL_438061	86	2020-03-18	Europe	Austria/CeMM0228/2020
EPI_ISL_438062	86	2020-03-18	Europe	Austria/CeMM0229/2020
EPI_ISL_438063	86	2020-03-18	Europe	Austria/CeMM0230/2020
EPI_ISL_438064	86	2020-03-18	Europe	Austria/CeMM0232/2020
EPI_ISL_438065	86	2020-03-18	Europe	Austria/CeMM0233/2020
EPI_ISL_438066	87	2020-03-19	Europe	Austria/CeMM0235/2020
EPI_ISL_438067	87	2020-03-19	Europe	Austria/CeMM0237/2020
EPI_ISL_438068	87	2020-03-19	Europe	Austria/CeMM0238/2020
EPI_ISL_438069	87	2020-03-19	Europe	Austria/CeMM0239/2020
EPI_ISL_438070	88	2020-03-20	Europe	Austria/CeMM0240/2020
EPI_ISL_438071	88	2020-03-20	Europe	Austria/CeMM0241/2020
EPI_ISL_438072	88	2020-03-20	Europe	Austria/CeMM0242/2020
EPI_ISL_438073	88	2020-03-20	Europe	Austria/CeMM0243/2020
EPI_ISL_438074	88	2020-03-20	Europe	Austria/CeMM0244/2020
EPI_ISL_438075	88	2020-03-20	Europe	Austria/CeMM0245/2020
EPI_ISL_438076	89	2020-03-21	Europe	Austria/CeMM0246/2020
EPI_ISL_438077	89	2020-03-21	Europe	Austria/CeMM0247/2020
EPI_ISL_438078	89	2020-03-21	Europe	Austria/CeMM0248/2020
EPI_ISL_438079	89	2020-03-21	Europe	Austria/CeMM0249/2020
EPI_ISL_438080	89	2020-03-21	Europe	Austria/CeMM0250/2020
EPI_ISL_438081	89	2020-03-21	Europe	Austria/CeMM0251/2020
EPI_ISL_438082	89	2020-03-21	Europe	Austria/CeMM0252/2020
EPI_ISL_438083	90	2020-03-22	Europe	Austria/CeMM0254/2020
EPI_ISL_438084	90	2020-03-22	Europe	Austria/CeMM0255/2020
EPI_ISL_438085	90	2020-03-22	Europe	Austria/CeMM0256/2020
EPI_ISL_438086	90	2020-03-22	Europe	Austria/CeMM0257/2020
EPI_ISL_438087	90	2020-03-22	Europe	Austria/CeMM0258/2020
EPI_ISL_438088	91	2020-03-23	Europe	Austria/CeMM0259/2020
EPI_ISL_438089	91	2020-03-23	Europe	Austria/CeMM0260/2020
EPI_ISL_438090	91	2020-03-23	Europe	Austria/CeMM0261/2020
EPI_ISL_438091	91	2020-03-23	Europe	Austria/CeMM0262/2020
EPI_ISL_438092	91	2020-03-23	Europe	Austria/CeMM0263/2020
EPI_ISL_438093	91	2020-03-23	Europe	Austria/CeMM0264/2020
EPI_ISL_438094	91	2020-03-23	Europe	Austria/CeMM0265/2020
EPI_ISL_438095	92	2020-03-24	Europe	Austria/CeMM0266/2020
EPI_ISL_438096	92	2020-03-24	Europe	Austria/CeMM0267/2020
EPI_ISL_438097	92	2020-03-24	Europe	Austria/CeMM0269/2020
EPI_ISL_438098	92	2020-03-24	Europe	Austria/CeMM0271/2020
EPI_ISL_438099	92	2020-03-24	Europe	Austria/CeMM0272/2020
EPI_ISL_438100	92	2020-03-24	Europe	Austria/CeMM0273/2020
EPI_ISL_438101	92	2020-03-24	Europe	Austria/CeMM0274/2020
EPI_ISL_438102	92	2020-03-24	Europe	Austria/CeMM0275/2020
EPI_ISL_438103	93	2020-03-25	Europe	Austria/CeMM0276/2020
EPI_ISL_438104	93	2020-03-25	Europe	Austria/CeMM0277/2020
EPI_ISL_438105	93	2020-03-25	Europe	Austria/CeMM0278/2020
EPI_ISL_438106	93	2020-03-25	Europe	Austria/CeMM0279/2020
EPI_ISL_438107	93	2020-03-25	Europe	Austria/CeMM0280/2020
EPI_ISL_438108	93	2020-03-25	Europe	Austria/CeMM0281/2020
EPI_ISL_438109	93	2020-03-25	Europe	Austria/CeMM0283/2020
EPI_ISL_438110	94	2020-03-26	Europe	Austria/CeMM0284/2020
EPI_ISL_438111	94	2020-03-26	Europe	Austria/CeMM0285/2020
EPI_ISL_438112	94	2020-03-26	Europe	Austria/CeMM0287/2020
EPI_ISL_438113	94	2020-03-26	Europe	Austria/CeMM0288/2020
EPI_ISL_438114	95	2020-03-27	Europe	Austria/CeMM0290/2020
EPI_ISL_438115	95	2020-03-27	Europe	Austria/CeMM0291/2020
EPI_ISL_438116	95	2020-03-27	Europe	Austria/CeMM0292/2020
EPI_ISL_438117	95	2020-03-27	Europe	Austria/CeMM0294/2020
EPI_ISL_438118	95	2020-03-27	Europe	Austria/CeMM0295/2020
EPI_ISL_438119	95	2020-03-27	Europe	Austria/CeMM0296/2020
EPI_ISL_438120	87	2020-03-19	Europe	Austria/CeMM0357/2020
EPI_ISL_438121	99	2020-03-31	Europe	Austria/CeMM0358/2020
EPI_ISL_438122	101	2020-04-02	Europe	Austria/CeMM0359/2020
EPI_ISL_438123	104	2020-04-05	Europe	Austria/CeMM0360/2020
EPI_ISL_438124	90	2020-03-22	Europe	Austria/CeMM0361/2020
EPI_ISL_438125	98	2020-03-30	Europe	Austria/CeMM0362/2020
EPI_ISL_438126	101	2020-04-02	Europe	Austria/CeMM0363/2020
EPI_ISL_438127	104	2020-04-05	Europe	Austria/CeMM0364/2020
EPI_ISL_438128	106	2020-04-07	Europe	Austria/CeMM0365/2020
EPI_ISL_437197	92	2020-03-24	Europe	Austria/Graz-MUG1/2020
EPI_ISL_437300	113	2020-04-14	Europe	Austria/Graz-MUG11/2020
EPI_ISL_437301	116	2020-04-17	Europe	Austria/Graz-MUG15/2020
EPI_ISL_437302	116	2020-04-17	Europe	Austria/Graz-MUG16/2020
EPI_ISL_437303	116	2020-04-17	Europe	Austria/Graz-MUG17/2020
EPI_ISL_437198	95	2020-03-27	Europe	Austria/Graz-MUG2/2020
EPI_ISL_437199	99	2020-03-31	Europe	Austria/Graz-MUG3/2020
EPI_ISL_437200	99	2020-03-31	Europe	Austria/Graz-MUG4/2020
EPI_ISL_437201	101	2020-04-02	Europe	Austria/Graz-MUG5/2020
EPI_ISL_437202	102	2020-04-03	Europe	Austria/Graz-MUG6/2020
EPI_ISL_437203	105	2020-04-06	Europe	Austria/Graz-MUG7/2020
EPI_ISL_437298	107	2020-04-08	Europe	Austria/Graz-MUG8/2020
EPI_ISL_437299	108	2020-04-09	Europe	Austria/Graz-MUG9/2020
EPI_ISL_450339	139	2020-05-10	Asia	Bangladesh/BARJ_CVASU_CTG_501/2020
EPI_ISL_450341	142	2020-05-13	Asia	Bangladesh/BARJ_CVASU_CTG_503/2020
EPI_ISL_450343	138	2020-05-09	Asia	Bangladesh/BARJ_CVASU_CTG_511/2020
EPI_ISL_450344	132	2020-05-03	Asia	Bangladesh/BARJ_CVASU_CTG_517/2020
EPI_ISL_437912	117	2020-04-18	Asia	Bangladesh/CHRF_0001/2020
EPI_ISL_445215	127	2020-04-28	Asia	Bangladesh/DNAS_CPH_427/2020
EPI_ISL_445217	127	2020-04-28	Asia	Bangladesh/DNAS_CPH_436/2020
EPI_ISL_445216	127	2020-04-28	Asia	Bangladesh/DNAS_CPH_466/2020
EPI_ISL_445213	127	2020-04-28	Asia	Bangladesh/DNAS_CPH_467/2020
EPI_ISL_450839	135	2020-05-06	Asia	Bangladesh/DU_50740
EPI_ISL_450840	135	2020-05-06	Asia	Bangladesh/DU_50758
EPI_ISL_450842	135	2020-05-06	Asia	Bangladesh/DU_50761
EPI_ISL_450843	135	2020-05-06	Asia	Bangladesh/DU_50768
EPI_ISL_450841	142	2020-05-13	Asia	Bangladesh/DU_CARS_5586
EPI_ISL_413518	34	2020-01-26	Asia	Beijing/105/2020
EPI_ISL_413519	36	2020-01-28	Asia	Beijing/231/2020
EPI_ISL_413520	36	2020-01-28	Asia	Beijing/233/2020
EPI_ISL_413521	36	2020-01-28	Asia	Beijing/235/2020
EPI_ISL_430737	64	2020-02-25	Asia	Beijing/BJ1112/2020
EPI_ISL_430742	37	2020-01-29	Asia	Beijing/BJ251/2020
EPI_ISL_430736	37	2020-01-29	Asia	Beijing/BJ252/2020
EPI_ISL_430722	37	2020-01-29	Asia	Beijing/BJ287/2020
EPI_ISL_430725	37	2020-01-29	Asia	Beijing/BJ288/2020
EPI_ISL_430730	39	2020-01-31	Asia	Beijing/BJ390/2020
EPI_ISL_430728	41	2020-02-02	Asia	Beijing/BJ492/2020
EPI_ISL_430734	32	2020-01-24	Asia	Beijing/BJ53/2020
EPI_ISL_430735	32	2020-01-24	Asia	Beijing/BJ54/2020
EPI_ISL_430733	43	2020-02-04	Asia	Beijing/BJ556/2020
EPI_ISL_430731	43	2020-02-04	Asia	Beijing/BJ561/2020
EPI_ISL_430738	44	2020-02-05	Asia	Beijing/BJ589/2020
EPI_ISL_430739	45	2020-02-06	Asia	Beijing/BJ625/2020
EPI_ISL_430729	46	2020-02-07	Asia	Beijing/BJ709/2020
EPI_ISL_430740	46	2020-02-07	Asia	Beijing/BJ710/2020
EPI_ISL_430724	47	2020-02-08	Asia	Beijing/BJ752/2020
EPI_ISL_430741	49	2020-02-10	Asia	Beijing/BJ782/2020
EPI_ISL_450444	30	2020-01-22	Asia	Beijing/IME-HZ01/2020
EPI_ISL_408485	26	2020-01-18	Asia	Beijing/IVDC-BJ-005/2020
EPI_ISL_424355	32	2020-01-24	Asia	Beijing/Wuhan_IME-BJ01/2020
EPI_ISL_424356	33	2020-01-25	Asia	Beijing/Wuhan_IME-BJ02/2020
EPI_ISL_424357	36	2020-01-28	Asia	Beijing/Wuhan_IME-BJ03/2020
EPI_ISL_424358	36	2020-01-28	Asia	Beijing/Wuhan_IME-BJ04/2020
EPI_ISL_424359	35	2020-01-27	Asia	Beijing/Wuhan_IME-BJ05/2020
EPI_ISL_424360	37	2020-01-29	Asia	Beijing/Wuhan_IME-BJ07/2020
EPI_ISL_420320	77	2020-03-09	Europe	Belgium/030959/2020
EPI_ISL_420338	77	2020-03-09	Europe	Belgium/AC-030982/2020
EPI_ISL_420431	92	2020-03-24	Europe	Belgium/AGR-0324174/2020
EPI_ISL_420326	74	2020-03-06	Europe	Belgium/AKM-030670/2020
EPI_ISL_415159	68	2020-02-29	Europe	Belgium/BA-02291/2020
EPI_ISL_415157	69	2020-03-01	Europe	Belgium/BC-03016/2020
EPI_ISL_420417	92	2020-03-24	Europe	Belgium/BCM-0324160/2020
EPI_ISL_420350	74	2020-03-06	Europe	Belgium/BDW-030694/2020
EPI_ISL_420411	91	2020-03-23	Europe	Belgium/BEG-0323154/2020
EPI_ISL_420406	92	2020-03-24	Europe	Belgium/BEG-0324149/2020
EPI_ISL_418806	73	2020-03-05	Europe	Belgium/BG-030551/2020
EPI_ISL_418984	77	2020-03-09	Europe	Belgium/BG-030955/2020
EPI_ISL_420442	72	2020-03-04	Europe	Belgium/BGM-030444/2020
EPI_ISL_420323	75	2020-03-07	Europe	Belgium/BJ-030767/2020
EPI_ISL_420412	92	2020-03-24	Europe	Belgium/BJ-0324192/2020
EPI_ISL_420438	93	2020-03-25	Europe	Belgium/BJ-0325181/2020
EPI_ISL_415154	69	2020-03-01	Europe	Belgium/BM-03012/2020
EPI_ISL_420343	74	2020-03-06	Europe	Belgium/BM-030687/2020
EPI_ISL_420354	73	2020-03-05	Europe	Belgium/BS-030598/2020
EPI_ISL_420440	93	2020-03-25	Europe	Belgium/BS-0325183/2020
EPI_ISL_420368	87	2020-03-19	Europe	Belgium/CA-0319111/2020
EPI_ISL_420424	92	2020-03-24	Europe	Belgium/CCM-0324167/2020
EPI_ISL_420335	74	2020-03-06	Europe	Belgium/CD-030679/2020
EPI_ISL_420376	92	2020-03-24	Europe	Belgium/CF-0324119/2020
EPI_ISL_418987	69	2020-03-01	Europe	Belgium/CG-030158/2020
EPI_ISL_420435	93	2020-03-25	Europe	Belgium/CJE-0325178/2020
EPI_ISL_420432	91	2020-03-23	Europe	Belgium/CJM-0323175/2020
EPI_ISL_420407	92	2020-03-24	Europe	Belgium/CK-0324150/2020
EPI_ISL_418800	78	2020-03-10	Europe	Belgium/CS-031052/2020
EPI_ISL_420347	74	2020-03-06	Europe	Belgium/DA-030691/2020
EPI_ISL_420362	86	2020-03-18	Europe	Belgium/DA-0319106/2020
EPI_ISL_420446	74	2020-03-06	Europe	Belgium/DAL-030650/2020
EPI_ISL_416470	70	2020-03-02	Europe	Belgium/DB-03023/2020
EPI_ISL_420397	91	2020-03-23	Europe	Belgium/DB-0323140/2020
EPI_ISL_416475	71	2020-03-03	Europe	Belgium/DBA-03032/2020
EPI_ISL_416471	70	2020-03-02	Europe	Belgium/DBD-03024/2020
EPI_ISL_420322	73	2020-03-05	Europe	Belgium/DBOM-030566/2020
EPI_ISL_420420	92	2020-03-24	Europe	Belgium/DCB-0324163/2020
EPI_ISL_420352	75	2020-03-07	Europe	Belgium/DCS-030796/2020
EPI_ISL_420415	93	2020-03-25	Europe	Belgium/DCS-0325158/2020
EPI_ISL_420349	73	2020-03-05	Europe	Belgium/DD-030593/2020
EPI_ISL_417422	72	2020-03-04	Europe	Belgium/DHWM-03041/2020
EPI_ISL_420447	72	2020-03-04	Europe	Belgium/DJ-030452/2020
EPI_ISL_420413	93	2020-03-25	Europe	Belgium/DJMG-0325156/2020
EPI_ISL_420325	73	2020-03-05	Europe	Belgium/DLDJ-030569/2020
EPI_ISL_420392	92	2020-03-24	Europe	Belgium/DME-0324135/2020
EPI_ISL_420437	93	2020-03-25	Europe	Belgium/DMM-0325180/2020
EPI_ISL_420433	92	2020-03-24	Europe	Belgium/DNS-0324176/2020
EPI_ISL_420380	93	2020-03-25	Europe	Belgium/DPG-0325123/2020
EPI_ISL_420414	93	2020-03-25	Europe	Belgium/DRV-0325157/2020
EPI_ISL_420374	92	2020-03-24	Europe	Belgium/DV-0324117/2020
EPI_ISL_420324	72	2020-03-04	Europe	Belgium/DVBJ-030468/2020
EPI_ISL_420403	93	2020-03-25	Europe	Belgium/DVG-0325146/2020
EPI_ISL_418983	77	2020-03-09	Europe	Belgium/DWAEE-030954/2020
EPI_ISL_420373	91	2020-03-23	Europe	Belgium/EBN-0323116/2020
EPI_ISL_420385	93	2020-03-25	Europe	Belgium/EC-0325128/2020
EPI_ISL_420342	74	2020-03-06	Europe	Belgium/ECC-030686/2020
EPI_ISL_420445	77	2020-03-09	Europe	Belgium/FAE-030948/2020
EPI_ISL_420381	92	2020-03-24	Europe	Belgium/FFJ-0324124/2020
EPI_ISL_420348	73	2020-03-05	Europe	Belgium/FM-030592/2020
EPI_ISL_420416	91	2020-03-23	Europe	Belgium/FMC-0323159/2020
EPI_ISL_417428	70	2020-03-02	Europe	Belgium/FR-03029/2020
EPI_ISL_420329	73	2020-03-05	Europe	Belgium/GE-030573/2020
EPI_ISL_420361	85	2020-03-17	Europe	Belgium/GE-0317105/2020
EPI_ISL_407976	42	2020-02-03	Asia	Belgium/GHB-03021/2020
EPI_ISL_420319	72	2020-03-04	Europe	Belgium/GJ-030458/2020
EPI_ISL_420402	93	2020-03-25	Europe	Belgium/GJJ-0325145/2020
EPI_ISL_418792	73	2020-03-05	Europe	Belgium/GL-030546/2020
EPI_ISL_420436	92	2020-03-24	Europe	Belgium/GLA-0324179/2020
EPI_ISL_420396	91	2020-03-23	Europe	Belgium/GM-0323139/2020
EPI_ISL_416468	70	2020-03-02	Europe	Belgium/GMH-03022/2020
EPI_ISL_420389	92	2020-03-24	Europe	Belgium/GMJ-0324132/2020
EPI_ISL_420334	73	2020-03-05	Europe	Belgium/GOF-030578/2020
EPI_ISL_418798	73	2020-03-05	Europe	Belgium/GS-030549/2020
EPI_ISL_420448	72	2020-03-04	Europe	Belgium/GSA-030454/2020
EPI_ISL_418982	77	2020-03-09	Europe	Belgium/HAA-030953/2020
EPI_ISL_420451	75	2020-03-07	Europe	Belgium/HC-030760/2020
EPI_ISL_420408	92	2020-03-24	Europe	Belgium/HCM-0324151/2020
EPI_ISL_420327	75	2020-03-07	Europe	Belgium/HL-030771/2020
EPI_ISL_420364	87	2020-03-19	Europe	Belgium/HP-0319108/2020
EPI_ISL_434376	93	2020-03-25	Europe	Belgium/ITM_C030/2020
EPI_ISL_434372	94	2020-03-26	Europe	Belgium/ITM_C053/2020
EPI_ISL_434373	96	2020-03-28	Europe	Belgium/ITM_C147/2020
EPI_ISL_434375	97	2020-03-29	Europe	Belgium/ITM_C159/2020
EPI_ISL_434366	98	2020-03-30	Europe	Belgium/ITM_C189/2020
EPI_ISL_434368	99	2020-03-31	Europe	Belgium/ITM_C211/2020
EPI_ISL_434371	100	2020-04-01	Europe	Belgium/ITM_C233/2020
EPI_ISL_434369	101	2020-04-02	Europe	Belgium/ITM_C262/2020
EPI_ISL_434379	102	2020-04-03	Europe	Belgium/ITM_C285/2020
EPI_ISL_434380	103	2020-04-04	Europe	Belgium/ITM_C298/2020
EPI_ISL_434370	104	2020-04-05	Europe	Belgium/ITM_C305/2020
EPI_ISL_434382	106	2020-04-07	Europe	Belgium/ITM_C347/2020
EPI_ISL_434374	107	2020-04-08	Europe	Belgium/ITM_C366/2020
EPI_ISL_434383	109	2020-04-10	Europe	Belgium/ITM_C420/2020
EPI_ISL_434377	111	2020-04-12	Europe	Belgium/ITM_C451/2020
EPI_ISL_434378	112	2020-04-13	Europe	Belgium/ITM_C456/2020
EPI_ISL_434384	114	2020-04-15	Europe	Belgium/ITM_C511/2020
EPI_ISL_434381	115	2020-04-16	Europe	Belgium/ITM_C585/2020
EPI_ISL_420422	93	2020-03-25	Europe	Belgium/JJC-0325165/2020
EPI_ISL_420367	73	2020-03-05	Europe	Belgium/JK-0305110/2020
EPI_ISL_418270	72	2020-03-04	Europe	Belgium/JL-03044/2020
EPI_ISL_420357	88	2020-03-20	Europe	Belgium/JLJ-0320101/2020
EPI_ISL_418988	72	2020-03-04	Europe	Belgium/JRH-030459/2020
EPI_ISL_417424	72	2020-03-04	Europe	Belgium/KA-03042/2020
EPI_ISL_420366	87	2020-03-19	Europe	Belgium/KKN-0319184/2020
EPI_ISL_420450	75	2020-03-07	Europe	Belgium/KN-030756/2020
EPI_ISL_420353	73	2020-03-05	Europe	Belgium/LD-030597/2020
EPI_ISL_420405	93	2020-03-25	Europe	Belgium/LJ-0325148/2020
EPI_ISL_420341	74	2020-03-06	Europe	Belgium/LM-030685/2020
EPI_ISL_420372	91	2020-03-23	Europe	Belgium/LPDC-0323115/2020
EPI_ISL_418985	77	2020-03-09	Europe	Belgium/LT-030956/2020
EPI_ISL_420390	92	2020-03-24	Europe	Belgium/LV-0324133/2020
EPI_ISL_420331	73	2020-03-05	Europe	Belgium/LY-030575/2020
EPI_ISL_420399	92	2020-03-24	Europe	Belgium/MAC-0324142/2020
EPI_ISL_420345	74	2020-03-06	Europe	Belgium/MC-030689/2020
EPI_ISL_420386	91	2020-03-23	Europe	Belgium/MC-0323129/2020
EPI_ISL_420330	73	2020-03-05	Europe	Belgium/MCW-030574/2020
EPI_ISL_420444	73	2020-03-05	Europe	Belgium/MF-030546/2020
EPI_ISL_420356	74	2020-03-06	Europe	Belgium/MJP-0306100/2020
EPI_ISL_420340	74	2020-03-06	Europe	Belgium/MJP-030684/2020
EPI_ISL_420421	92	2020-03-24	Europe	Belgium/ML-0324164/2020
EPI_ISL_417429	71	2020-03-03	Europe	Belgium/MMJ-03034/2020
EPI_ISL_420387	92	2020-03-24	Europe	Belgium/MNL-0324130/2020
EPI_ISL_420391	92	2020-03-24	Europe	Belgium/MS-0324134/2020
EPI_ISL_420378	92	2020-03-24	Europe	Belgium/MSE-0324121/2020
EPI_ISL_420388	92	2020-03-24	Europe	Belgium/MSE-0324131/2020
EPI_ISL_416467	70	2020-03-02	Europe	Belgium/MTR-03021/2020
EPI_ISL_416476	70	2020-03-02	Europe	Belgium/MTR-03026/2020
EPI_ISL_420398	91	2020-03-23	Europe	Belgium/NA-0323141/2020
EPI_ISL_420418	92	2020-03-24	Europe	Belgium/NIM-0324161/2020
EPI_ISL_420383	92	2020-03-24	Europe	Belgium/NJC-0324126/2020
EPI_ISL_420429	92	2020-03-24	Europe	Belgium/NKMA-0324172/2020
EPI_ISL_418795	74	2020-03-06	Europe	Belgium/NKR-030645/2020
EPI_ISL_420314	72	2020-03-04	Europe	Belgium/NL-030447/2020
EPI_ISL_420426	92	2020-03-24	Europe	Belgium/NMA-0324169/2020
EPI_ISL_420384	93	2020-03-25	Europe	Belgium/NML-0325127/2020
EPI_ISL_420394	93	2020-03-25	Europe	Belgium/OS-0325137/2020
EPI_ISL_420365	87	2020-03-19	Europe	Belgium/OT-0319109/2020
EPI_ISL_420336	74	2020-03-06	Europe	Belgium/PA-030680/2020
EPI_ISL_420337	73	2020-03-05	Europe	Belgium/PAN-030681/2020
EPI_ISL_420404	93	2020-03-25	Europe	Belgium/PC-0325147/2020
EPI_ISL_420439	93	2020-03-25	Europe	Belgium/PC-0325182/2020
EPI_ISL_420423	93	2020-03-25	Europe	Belgium/PJM-0325166/2020
EPI_ISL_420401	92	2020-03-24	Europe	Belgium/PM-0324144/2020
EPI_ISL_415158	69	2020-03-01	Europe	Belgium/QKJ-03015/2020
EPI_ISL_420430	92	2020-03-24	Europe	Belgium/QL-0324173/2020
EPI_ISL_420316	75	2020-03-07	Europe	Belgium/QOJ-030751/2020
EPI_ISL_420443	72	2020-03-04	Europe	Belgium/RA-030445/2020
EPI_ISL_420441	74	2020-03-06	Europe	Belgium/RA-030664/2020
EPI_ISL_420425	92	2020-03-24	Europe	Belgium/RC-0324168/2020
EPI_ISL_420452	77	2020-03-09	Europe	Belgium/RDC-030961/2020
EPI_ISL_420379	93	2020-03-25	Europe	Belgium/RGE-0325122/2020
EPI_ISL_420434	92	2020-03-24	Europe	Belgium/RHA-0324177/2020
EPI_ISL_420317	73	2020-03-05	Europe	Belgium/RJ-030552/2020
EPI_ISL_420344	73	2020-03-05	Europe	Belgium/RJL-030588/2020
EPI_ISL_420355	74	2020-03-06	Europe	Belgium/RR-030699/2020
EPI_ISL_418986	70	2020-03-02	Europe	Belgium/RS-030257/2020
EPI_ISL_420333	74	2020-03-06	Europe	Belgium/RS-030677/2020
EPI_ISL_420395	92	2020-03-24	Europe	Belgium/RS-0324138/2020
EPI_ISL_417430	71	2020-03-03	Europe	Belgium/RT-03035/2020
EPI_ISL_418989	72	2020-03-04	Europe	Belgium/RT-030460/2020
EPI_ISL_420315	74	2020-03-06	Europe	Belgium/RYR-030649/2020
EPI_ISL_420346	77	2020-03-09	Europe	Belgium/SB-030990/2020
EPI_ISL_420370	87	2020-03-19	Europe	Belgium/SC-0319113/2020
EPI_ISL_420377	92	2020-03-24	Europe	Belgium/SEM-0324120/2020
EPI_ISL_415156	69	2020-03-01	Europe	Belgium/SH-03014/2020
EPI_ISL_420339	73	2020-03-05	Europe	Belgium/SJ-030583/2020
EPI_ISL_416469	71	2020-03-03	Europe	Belgium/SN-03031/2020
EPI_ISL_417426	72	2020-03-04	Europe	Belgium/SQ-03043/2020
EPI_ISL_420369	87	2020-03-19	Europe	Belgium/SR-0319112/2020
EPI_ISL_418793	78	2020-03-10	Europe	Belgium/SS-031047/2020
EPI_ISL_420427	92	2020-03-24	Europe	Belgium/STM-0324170/2020
EPI_ISL_420318	75	2020-03-07	Europe	Belgium/TG-030757/2020
EPI_ISL_425048	92	2020-03-24	Europe	Belgium/UGent-1/2020
EPI_ISL_425054	93	2020-03-25	Europe	Belgium/UGent-10/2020
EPI_ISL_419259	92	2020-03-24	Europe	Belgium/UGent-11/2020
EPI_ISL_419264	88	2020-03-20	Europe	Belgium/UGent-12/2020
EPI_ISL_425055	88	2020-03-20	Europe	Belgium/UGent-13/2020
EPI_ISL_425056	93	2020-03-25	Europe	Belgium/UGent-15/2020
EPI_ISL_425057	94	2020-03-26	Europe	Belgium/UGent-17/2020
EPI_ISL_425058	91	2020-03-23	Europe	Belgium/UGent-18/2020
EPI_ISL_425059	92	2020-03-24	Europe	Belgium/UGent-19/2020
EPI_ISL_425050	92	2020-03-24	Europe	Belgium/UGent-2/2020
EPI_ISL_425060	93	2020-03-25	Europe	Belgium/UGent-20/2020
EPI_ISL_425061	93	2020-03-25	Europe	Belgium/UGent-21/2020
EPI_ISL_425062	92	2020-03-24	Europe	Belgium/UGent-22/2020
EPI_ISL_425063	92	2020-03-24	Europe	Belgium/UGent-24/2020
EPI_ISL_425064	93	2020-03-25	Europe	Belgium/UGent-25/2020
EPI_ISL_434347	94	2020-03-26	Europe	Belgium/UGent-28/2020
EPI_ISL_434348	94	2020-03-26	Europe	Belgium/UGent-30/2020
EPI_ISL_434349	94	2020-03-26	Europe	Belgium/UGent-31/2020
EPI_ISL_434351	96	2020-03-28	Europe	Belgium/UGent-33/2020
EPI_ISL_434352	94	2020-03-26	Europe	Belgium/UGent-34/2020
EPI_ISL_434354	95	2020-03-27	Europe	Belgium/UGent-36/2020
EPI_ISL_434355	95	2020-03-27	Europe	Belgium/UGent-37/2020
EPI_ISL_434356	95	2020-03-27	Europe	Belgium/UGent-39/2020
EPI_ISL_419266	92	2020-03-24	Europe	Belgium/UGent-4/2020
EPI_ISL_434357	95	2020-03-27	Europe	Belgium/UGent-40/2020
EPI_ISL_434360	97	2020-03-29	Europe	Belgium/UGent-44/2020
EPI_ISL_434361	97	2020-03-29	Europe	Belgium/UGent-45/2020
EPI_ISL_434362	97	2020-03-29	Europe	Belgium/UGent-46/2020
EPI_ISL_419265	92	2020-03-24	Europe	Belgium/UGent-6/2020
EPI_ISL_425052	93	2020-03-25	Europe	Belgium/UGent-8/2020
EPI_ISL_425053	93	2020-03-25	Europe	Belgium/UGent-9/2020
EPI_ISL_447126	91	2020-03-23	Europe	Belgium/ULG-0182/2020
EPI_ISL_447141	91	2020-03-23	Europe	Belgium/ULG-0183/2020
EPI_ISL_447127	91	2020-03-23	Europe	Belgium/ULG-0184/2020
EPI_ISL_447128	91	2020-03-23	Europe	Belgium/ULG-0186/2020
EPI_ISL_447129	91	2020-03-23	Europe	Belgium/ULG-0189/2020
EPI_ISL_447130	91	2020-03-23	Europe	Belgium/ULG-0190/2020
EPI_ISL_447131	91	2020-03-23	Europe	Belgium/ULG-0191/2020
EPI_ISL_447132	92	2020-03-24	Europe	Belgium/ULG-0532/2020
EPI_ISL_447133	92	2020-03-24	Europe	Belgium/ULG-0536/2020
EPI_ISL_447134	92	2020-03-24	Europe	Belgium/ULG-0544/2020
EPI_ISL_447135	92	2020-03-24	Europe	Belgium/ULG-0546/2020
EPI_ISL_421182	98	2020-03-30	Europe	Belgium/ULG-10001/2020
EPI_ISL_421183	98	2020-03-30	Europe	Belgium/ULG-10003/2020
EPI_ISL_421184	99	2020-03-31	Europe	Belgium/ULG-10004/2020
EPI_ISL_421185	98	2020-03-30	Europe	Belgium/ULG-10006/2020
EPI_ISL_421186	98	2020-03-30	Europe	Belgium/ULG-10007/2020
EPI_ISL_421187	98	2020-03-30	Europe	Belgium/ULG-10008/2020
EPI_ISL_421188	98	2020-03-30	Europe	Belgium/ULG-10009/2020
EPI_ISL_421189	98	2020-03-30	Europe	Belgium/ULG-10011/2020
EPI_ISL_421190	99	2020-03-31	Europe	Belgium/ULG-10012/2020
EPI_ISL_421191	98	2020-03-30	Europe	Belgium/ULG-10013/2020
EPI_ISL_421192	98	2020-03-30	Europe	Belgium/ULG-10014/2020
EPI_ISL_421193	99	2020-03-31	Europe	Belgium/ULG-10015/2020
EPI_ISL_421194	98	2020-03-30	Europe	Belgium/ULG-10016/2020
EPI_ISL_421195	98	2020-03-30	Europe	Belgium/ULG-10017/2020
EPI_ISL_421196	98	2020-03-30	Europe	Belgium/ULG-10018/2020
EPI_ISL_421198	98	2020-03-30	Europe	Belgium/ULG-10024/2020
EPI_ISL_421200	99	2020-03-31	Europe	Belgium/ULG-10026/2020
EPI_ISL_421201	99	2020-03-31	Europe	Belgium/ULG-10027/2020
EPI_ISL_421202	98	2020-03-30	Europe	Belgium/ULG-10028/2020
EPI_ISL_421203	98	2020-03-30	Europe	Belgium/ULG-10029/2020
EPI_ISL_421204	99	2020-03-31	Europe	Belgium/ULG-10030/2020
EPI_ISL_421205	99	2020-03-31	Europe	Belgium/ULG-10031/2020
EPI_ISL_421206	99	2020-03-31	Europe	Belgium/ULG-10032/2020
EPI_ISL_421207	99	2020-03-31	Europe	Belgium/ULG-10033/2020
EPI_ISL_427345	98	2020-03-30	Europe	Belgium/ULG-10037/2020
EPI_ISL_421208	98	2020-03-30	Europe	Belgium/ULG-10040/2020
EPI_ISL_421209	99	2020-03-31	Europe	Belgium/ULG-10042/2020
EPI_ISL_421210	99	2020-03-31	Europe	Belgium/ULG-10043/2020
EPI_ISL_421211	99	2020-03-31	Europe	Belgium/ULG-10044/2020
EPI_ISL_421212	99	2020-03-31	Europe	Belgium/ULG-10045/2020
EPI_ISL_421213	99	2020-03-31	Europe	Belgium/ULG-10046/2020
EPI_ISL_421214	98	2020-03-30	Europe	Belgium/ULG-10047/2020
EPI_ISL_424658	104	2020-04-05	Europe	Belgium/ULG-10049/2020
EPI_ISL_424660	104	2020-04-05	Europe	Belgium/ULG-10051/2020
EPI_ISL_424657	104	2020-04-05	Europe	Belgium/ULG-10052/2020
EPI_ISL_424661	104	2020-04-05	Europe	Belgium/ULG-10053/2020
EPI_ISL_424656	104	2020-04-05	Europe	Belgium/ULG-10054/2020
EPI_ISL_424652	104	2020-04-05	Europe	Belgium/ULG-10055/2020
EPI_ISL_424655	104	2020-04-05	Europe	Belgium/ULG-10056/2020
EPI_ISL_424654	104	2020-04-05	Europe	Belgium/ULG-10057/2020
EPI_ISL_424653	104	2020-04-05	Europe	Belgium/ULG-10058/2020
EPI_ISL_424663	104	2020-04-05	Europe	Belgium/ULG-10060/2020
EPI_ISL_424662	104	2020-04-05	Europe	Belgium/ULG-10061/2020
EPI_ISL_424664	104	2020-04-05	Europe	Belgium/ULG-10062/2020
EPI_ISL_424629	102	2020-04-03	Europe	Belgium/ULG-10066/2020
EPI_ISL_424630	102	2020-04-03	Europe	Belgium/ULG-10067/2020
EPI_ISL_424636	102	2020-04-03	Europe	Belgium/ULG-10068/2020
EPI_ISL_424633	102	2020-04-03	Europe	Belgium/ULG-10069/2020
EPI_ISL_424631	102	2020-04-03	Europe	Belgium/ULG-10072/2020
EPI_ISL_424634	102	2020-04-03	Europe	Belgium/ULG-10074/2020
EPI_ISL_424642	103	2020-04-04	Europe	Belgium/ULG-10077/2020
EPI_ISL_424637	102	2020-04-03	Europe	Belgium/ULG-10078/2020
EPI_ISL_424641	102	2020-04-03	Europe	Belgium/ULG-10080/2020
EPI_ISL_424640	102	2020-04-03	Europe	Belgium/ULG-10081/2020
EPI_ISL_424649	103	2020-04-04	Europe	Belgium/ULG-10082/2020
EPI_ISL_424645	103	2020-04-04	Europe	Belgium/ULG-10085/2020
EPI_ISL_424644	103	2020-04-04	Europe	Belgium/ULG-10086/2020
EPI_ISL_424646	103	2020-04-04	Europe	Belgium/ULG-10088/2020
EPI_ISL_424643	103	2020-04-04	Europe	Belgium/ULG-10089/2020
EPI_ISL_424647	103	2020-04-04	Europe	Belgium/ULG-10092/2020
EPI_ISL_424650	103	2020-04-04	Europe	Belgium/ULG-10094/2020
EPI_ISL_424651	104	2020-04-05	Europe	Belgium/ULG-10095/2020
EPI_ISL_427348	105	2020-04-06	Europe	Belgium/ULG-10097/2020
EPI_ISL_427349	105	2020-04-06	Europe	Belgium/ULG-10098/2020
EPI_ISL_427350	105	2020-04-06	Europe	Belgium/ULG-10099/2020
EPI_ISL_427351	106	2020-04-07	Europe	Belgium/ULG-10100/2020
EPI_ISL_427352	105	2020-04-06	Europe	Belgium/ULG-10101/2020
EPI_ISL_427353	105	2020-04-06	Europe	Belgium/ULG-10102/2020
EPI_ISL_427354	105	2020-04-06	Europe	Belgium/ULG-10103/2020
EPI_ISL_427355	105	2020-04-06	Europe	Belgium/ULG-10104/2020
EPI_ISL_427356	105	2020-04-06	Europe	Belgium/ULG-10105/2020
EPI_ISL_427357	106	2020-04-07	Europe	Belgium/ULG-10106/2020
EPI_ISL_427358	105	2020-04-06	Europe	Belgium/ULG-10107/2020
EPI_ISL_427359	105	2020-04-06	Europe	Belgium/ULG-10108/2020
EPI_ISL_427360	106	2020-04-07	Europe	Belgium/ULG-10109/2020
EPI_ISL_427361	106	2020-04-07	Europe	Belgium/ULG-10111/2020
EPI_ISL_427362	105	2020-04-06	Europe	Belgium/ULG-10112/2020
EPI_ISL_427363	106	2020-04-07	Europe	Belgium/ULG-10114/2020
EPI_ISL_427364	106	2020-04-07	Europe	Belgium/ULG-10115/2020
EPI_ISL_427365	106	2020-04-07	Europe	Belgium/ULG-10117/2020
EPI_ISL_427366	106	2020-04-07	Europe	Belgium/ULG-10118/2020
EPI_ISL_427367	106	2020-04-07	Europe	Belgium/ULG-10119/2020
EPI_ISL_427369	106	2020-04-07	Europe	Belgium/ULG-10121/2020
EPI_ISL_427370	106	2020-04-07	Europe	Belgium/ULG-10122/2020
EPI_ISL_427371	106	2020-04-07	Europe	Belgium/ULG-10124/2020
EPI_ISL_427390	106	2020-04-07	Europe	Belgium/ULG-10125/2020
EPI_ISL_427372	106	2020-04-07	Europe	Belgium/ULG-10126/2020
EPI_ISL_427373	106	2020-04-07	Europe	Belgium/ULG-10127/2020
EPI_ISL_427374	106	2020-04-07	Europe	Belgium/ULG-10128/2020
EPI_ISL_427377	106	2020-04-07	Europe	Belgium/ULG-10132/2020
EPI_ISL_427379	107	2020-04-08	Europe	Belgium/ULG-10134/2020
EPI_ISL_427380	107	2020-04-08	Europe	Belgium/ULG-10135/2020
EPI_ISL_427381	107	2020-04-08	Europe	Belgium/ULG-10136/2020
EPI_ISL_427382	107	2020-04-08	Europe	Belgium/ULG-10137/2020
EPI_ISL_427384	107	2020-04-08	Europe	Belgium/ULG-10139/2020
EPI_ISL_427385	107	2020-04-08	Europe	Belgium/ULG-10142/2020
EPI_ISL_427388	106	2020-04-07	Europe	Belgium/ULG-10144/2020
EPI_ISL_447137	116	2020-04-17	Europe	Belgium/ULG-10145/2020
EPI_ISL_447138	116	2020-04-17	Europe	Belgium/ULG-10146/2020
EPI_ISL_447145	117	2020-04-18	Europe	Belgium/ULG-10148/2020
EPI_ISL_447147	117	2020-04-18	Europe	Belgium/ULG-10150/2020
EPI_ISL_447148	117	2020-04-18	Europe	Belgium/ULG-10151/2020
EPI_ISL_447140	117	2020-04-18	Europe	Belgium/ULG-10152/2020
EPI_ISL_447149	117	2020-04-18	Europe	Belgium/ULG-10153/2020
EPI_ISL_447150	117	2020-04-18	Europe	Belgium/ULG-10154/2020
EPI_ISL_447151	117	2020-04-18	Europe	Belgium/ULG-10155/2020
EPI_ISL_447152	117	2020-04-18	Europe	Belgium/ULG-10156/2020
EPI_ISL_447153	117	2020-04-18	Europe	Belgium/ULG-10158/2020
EPI_ISL_447154	117	2020-04-18	Europe	Belgium/ULG-10159/2020
EPI_ISL_447155	117	2020-04-18	Europe	Belgium/ULG-10160/2020
EPI_ISL_447156	117	2020-04-18	Europe	Belgium/ULG-10162/2020
EPI_ISL_447157	118	2020-04-19	Europe	Belgium/ULG-10163/2020
EPI_ISL_447158	118	2020-04-19	Europe	Belgium/ULG-10164/2020
EPI_ISL_447159	118	2020-04-19	Europe	Belgium/ULG-10165/2020
EPI_ISL_447160	118	2020-04-19	Europe	Belgium/ULG-10166/2020
EPI_ISL_447161	118	2020-04-19	Europe	Belgium/ULG-10167/2020
EPI_ISL_447162	118	2020-04-19	Europe	Belgium/ULG-10168/2020
EPI_ISL_447139	110	2020-04-11	Europe	Belgium/ULG-10169/2020
EPI_ISL_416997	73	2020-03-05	Europe	Belgium/ULG-2971/2020
EPI_ISL_417004	73	2020-03-05	Europe	Belgium/ULG-3000/2020
EPI_ISL_417006	73	2020-03-05	Europe	Belgium/ULG-3163/2020
EPI_ISL_417008	75	2020-03-07	Europe	Belgium/ULG-3662/2020
EPI_ISL_417009	75	2020-03-07	Europe	Belgium/ULG-3665/2020
EPI_ISL_417012	76	2020-03-08	Europe	Belgium/ULG-3843/2020
EPI_ISL_417013	77	2020-03-09	Europe	Belgium/ULG-4163/2020
EPI_ISL_417014	81	2020-03-13	Europe	Belgium/ULG-6216/2020
EPI_ISL_417015	81	2020-03-13	Europe	Belgium/ULG-6457/2020
EPI_ISL_417016	81	2020-03-13	Europe	Belgium/ULG-6503/2020
EPI_ISL_417017	82	2020-03-14	Europe	Belgium/ULG-6638/2020
EPI_ISL_418631	82	2020-03-14	Europe	Belgium/ULG-6649/2020
EPI_ISL_417018	82	2020-03-14	Europe	Belgium/ULG-6670/2020
EPI_ISL_418625	82	2020-03-14	Europe	Belgium/ULG-6688/2020
EPI_ISL_418627	82	2020-03-14	Europe	Belgium/ULG-6743/2020
EPI_ISL_417019	82	2020-03-14	Europe	Belgium/ULG-6754/2020
EPI_ISL_447120	82	2020-03-14	Europe	Belgium/ULG-6839/2020
EPI_ISL_447121	82	2020-03-14	Europe	Belgium/ULG-6842/2020
EPI_ISL_417020	83	2020-03-15	Europe	Belgium/ULG-6939/2020
EPI_ISL_417021	83	2020-03-15	Europe	Belgium/ULG-6942/2020
EPI_ISL_417022	83	2020-03-15	Europe	Belgium/ULG-6948/2020
EPI_ISL_417023	83	2020-03-15	Europe	Belgium/ULG-6950/2020
EPI_ISL_417024	83	2020-03-15	Europe	Belgium/ULG-6972/2020
EPI_ISL_417025	83	2020-03-15	Europe	Belgium/ULG-7019/2020
EPI_ISL_418628	84	2020-03-16	Europe	Belgium/ULG-7134/2020
EPI_ISL_418626	84	2020-03-16	Europe	Belgium/ULG-7242/2020
EPI_ISL_418632	84	2020-03-16	Europe	Belgium/ULG-7500/2020
EPI_ISL_418633	85	2020-03-17	Europe	Belgium/ULG-7626/2020
EPI_ISL_418630	85	2020-03-17	Europe	Belgium/ULG-7729/2020
EPI_ISL_418629	85	2020-03-17	Europe	Belgium/ULG-7773/2020
EPI_ISL_424628	85	2020-03-17	Europe	Belgium/ULG-7821/2020
EPI_ISL_447136	85	2020-03-17	Europe	Belgium/ULG-7921/2020
EPI_ISL_418635	87	2020-03-19	Europe	Belgium/ULG-8532/2020
EPI_ISL_418636	87	2020-03-19	Europe	Belgium/ULG-8541/2020
EPI_ISL_418638	87	2020-03-19	Europe	Belgium/ULG-8578/2020
EPI_ISL_418634	87	2020-03-19	Europe	Belgium/ULG-8595/2020
EPI_ISL_418639	87	2020-03-19	Europe	Belgium/ULG-8617/2020
EPI_ISL_418640	87	2020-03-19	Europe	Belgium/ULG-8634/2020
EPI_ISL_418642	87	2020-03-19	Europe	Belgium/ULG-8810/2020
EPI_ISL_447122	88	2020-03-20	Europe	Belgium/ULG-8937/2020
EPI_ISL_447123	89	2020-03-21	Europe	Belgium/ULG-9535/2020
EPI_ISL_447124	89	2020-03-21	Europe	Belgium/ULG-9536/2020
EPI_ISL_418645	89	2020-03-21	Europe	Belgium/ULG-9558/2020
EPI_ISL_418646	89	2020-03-21	Europe	Belgium/ULG-9572/2020
EPI_ISL_418648	90	2020-03-22	Europe	Belgium/ULG-9618/2020
EPI_ISL_418649	90	2020-03-22	Europe	Belgium/ULG-9619/2020
EPI_ISL_418650	90	2020-03-22	Europe	Belgium/ULG-9620/2020
EPI_ISL_418651	90	2020-03-22	Europe	Belgium/ULG-9634/2020
EPI_ISL_418652	90	2020-03-22	Europe	Belgium/ULG-9641/2020
EPI_ISL_418653	90	2020-03-22	Europe	Belgium/ULG-9647/2020
EPI_ISL_418654	90	2020-03-22	Europe	Belgium/ULG-9694/2020
EPI_ISL_418655	90	2020-03-22	Europe	Belgium/ULG-9714/2020
EPI_ISL_418656	90	2020-03-22	Europe	Belgium/ULG-9715/2020
EPI_ISL_418657	90	2020-03-22	Europe	Belgium/ULG-9716/2020
EPI_ISL_418659	90	2020-03-22	Europe	Belgium/ULG-9725/2020
EPI_ISL_418660	90	2020-03-22	Europe	Belgium/ULG-9732/2020
EPI_ISL_418661	90	2020-03-22	Europe	Belgium/ULG-9735/2020
EPI_ISL_418662	90	2020-03-22	Europe	Belgium/ULG-9738/2020
EPI_ISL_418663	90	2020-03-22	Europe	Belgium/ULG-9739/2020
EPI_ISL_418664	90	2020-03-22	Europe	Belgium/ULG-9741/2020
EPI_ISL_418665	90	2020-03-22	Europe	Belgium/ULG-9742/2020
EPI_ISL_418666	90	2020-03-22	Europe	Belgium/ULG-9751/2020
EPI_ISL_420359	86	2020-03-18	Europe	Belgium/UM-0318103/2020
EPI_ISL_416472	70	2020-03-02	Europe	Belgium/UMF-03025/2020
EPI_ISL_420382	92	2020-03-24	Europe	Belgium/UNJP-0324125/2020
EPI_ISL_415155	69	2020-03-01	Europe	Belgium/VAG-03013/2020
EPI_ISL_417425	74	2020-03-06	Europe	Belgium/VBK-03061/2020
EPI_ISL_420358	86	2020-03-18	Europe	Belgium/VD-0318102/2020
EPI_ISL_418797	73	2020-03-05	Europe	Belgium/VDLH-030548/2020
EPI_ISL_420453	73	2020-03-05	Europe	Belgium/VF-030562/2020
EPI_ISL_420328	74	2020-03-06	Europe	Belgium/VGA-030672/2020
EPI_ISL_420449	74	2020-03-06	Europe	Belgium/VHC-030655/2020
EPI_ISL_418794	74	2020-03-06	Europe	Belgium/VHRA-030644/2020
EPI_ISL_420375	92	2020-03-24	Europe	Belgium/VHV-0324118/2020
EPI_ISL_417427	70	2020-03-02	Europe	Belgium/VI-03027/2020
EPI_ISL_420454	72	2020-03-04	Europe	Belgium/VJP-030463/2020
EPI_ISL_420360	86	2020-03-18	Europe	Belgium/VL-0318104/2020
EPI_ISL_420419	93	2020-03-25	Europe	Belgium/VLG-0325162/2020
EPI_ISL_415153	71	2020-03-03	Europe	Belgium/VLM-03011/2020
EPI_ISL_420428	93	2020-03-25	Europe	Belgium/VM-0325171/2020
EPI_ISL_420351	74	2020-03-06	Europe	Belgium/VMC-030695/2020
EPI_ISL_420363	88	2020-03-20	Europe	Belgium/VNP-0320107/2020
EPI_ISL_418805	74	2020-03-06	Europe	Belgium/VPE-030650/2020
EPI_ISL_420410	93	2020-03-25	Europe	Belgium/VPMV-0325153/2020
EPI_ISL_418981	74	2020-03-06	Europe	Belgium/VRAR-030643/2020
EPI_ISL_420371	91	2020-03-23	Europe	Belgium/VRJM-0323114/2020
EPI_ISL_418863	73	2020-03-05	Europe	Belgium/VS-030542/2020
EPI_ISL_420400	93	2020-03-25	Europe	Belgium/VT-0325143/2020
EPI_ISL_420393	92	2020-03-24	Europe	Belgium/VWJM-0324136/2020
EPI_ISL_420332	74	2020-03-06	Europe	Belgium/WAM-030676/2020
EPI_ISL_420321	74	2020-03-06	Europe	Belgium/WWM-030665/2020
EPI_ISL_420409	93	2020-03-25	Europe	Belgium/ZF-0325152/2020
EPI_ISL_427292	86	2020-03-18	South America	Brazil/AL-837/2020
EPI_ISL_417034	84	2020-03-16	South America	Brazil/AMBR-02/2020
EPI_ISL_415105	72	2020-03-04	South America	Brazil/BA-312/2020
EPI_ISL_427293	74	2020-03-06	South America	Brazil/BA-510/2020
EPI_ISL_429676	84	2020-03-16	South America	Brazil/CV16/2020
EPI_ISL_429681	84	2020-03-16	South America	Brazil/CV21/2020
EPI_ISL_429684	85	2020-03-17	South America	Brazil/CV26/2020
EPI_ISL_429687	85	2020-03-17	South America	Brazil/CV31/2020
EPI_ISL_429688	85	2020-03-17	South America	Brazil/CV32/2020
EPI_ISL_429667	77	2020-03-09	South America	Brazil/CV4/2020
EPI_ISL_429695	88	2020-03-20	South America	Brazil/CV42/2020
EPI_ISL_429669	81	2020-03-13	South America	Brazil/CV6/2020
EPI_ISL_427294	81	2020-03-13	South America	Brazil/DF-615i/2020
EPI_ISL_427295	81	2020-03-13	South America	Brazil/DF-619i/2020
EPI_ISL_427296	91	2020-03-23	South America	Brazil/DF-861/2020
EPI_ISL_427297	91	2020-03-23	South America	Brazil/DF-862/2020
EPI_ISL_427298	90	2020-03-22	South America	Brazil/DF-891/2020
EPI_ISL_426580	81	2020-03-13	South America	Brazil/DFBR-0001/2020
EPI_ISL_415128	68	2020-02-29	South America	Brazil/ES-225/2020
EPI_ISL_450873	85	2020-03-17	South America	Brazil/PA161167-IEC/2020
EPI_ISL_450874	88	2020-03-20	South America	Brazil/PA161458-IEC/2020
EPI_ISL_414045	72	2020-03-04	South America	Brazil/RJ-314/2020
EPI_ISL_427299	73	2020-03-05	South America	Brazil/RJ-352/2020
EPI_ISL_427300	79	2020-03-11	South America	Brazil/RJ-477/2020
EPI_ISL_427301	79	2020-03-11	South America	Brazil/RJ-477i/2020
EPI_ISL_427302	88	2020-03-20	South America	Brazil/RJ-763/2020
EPI_ISL_427303	93	2020-03-25	South America	Brazil/RJ-818/2020
EPI_ISL_427304	94	2020-03-26	South America	Brazil/RJ-872/2020
EPI_ISL_427305	78	2020-03-10	South America	Brazil/SC-766/2020
EPI_ISL_427306	78	2020-03-10	South America	Brazil/SC-769/2020
EPI_ISL_450506	86	2020-03-18	South America	Brazil/SP02cc/2020
EPI_ISL_412964	64	2020-02-25	Europe	Brazil/SPBR-01/2020
EPI_ISL_413016	67	2020-02-28	Europe	Brazil/SPBR-02/2020
EPI_ISL_414014	70	2020-03-02	South America	Brazil/SPBR-03/2020
EPI_ISL_414017	72	2020-03-04	Europe	Brazil/SPBR-04/2020
EPI_ISL_414016	68	2020-02-29	South America	Brazil/SPBR-05/2020
EPI_ISL_414015	68	2020-02-29	South America	Brazil/SPBR-06/2020
EPI_ISL_416028	71	2020-03-03	Europe	Brazil/SPBR-07/2020
EPI_ISL_416029	72	2020-03-04	South America	Brazil/SPBR-08/2020
EPI_ISL_416031	72	2020-03-04	South America	Brazil/SPBR-09/2020
EPI_ISL_416032	72	2020-03-04	South America	Brazil/SPBR-10/2020
EPI_ISL_416033	71	2020-03-03	Europe	Brazil/SPBR-11/2020
EPI_ISL_416034	72	2020-03-04	North America	Brazil/SPBR-12/2020
EPI_ISL_416035	73	2020-03-05	South America	Brazil/SPBR-13/2020
EPI_ISL_416036	73	2020-03-05	Europe	Brazil/SPBR-14/2020
EPI_ISL_443187	79	2020-03-11	Asia	Brunei/1/2020
EPI_ISL_435674	79	2020-03-11	Asia	Brunei/2/2020
EPI_ISL_435675	79	2020-03-11	Asia	Brunei/3/2020
EPI_ISL_435676	89	2020-03-21	Asia	Brunei/4/2020
EPI_ISL_435677	89	2020-03-21	Asia	Brunei/5/2020
EPI_ISL_411902	35	2020-01-27	Asia	Cambodia/0012/2020
EPI_ISL_415581	69	2020-03-01	Asia	Canada/BC_02421/2020
EPI_ISL_418816	79	2020-03-11	North America	Canada/BC_0443574/2020
EPI_ISL_418817	81	2020-03-13	North America	Canada/BC_0554880/2020
EPI_ISL_418818	74	2020-03-06	North America	Canada/BC_1318414/2020
EPI_ISL_415578	66	2020-02-27	Asia	Canada/BC_13297/2020
EPI_ISL_415580	67	2020-02-28	Asia	Canada/BC_17397/2020
EPI_ISL_415582	72	2020-03-04	Asia	Canada/BC_35720/2020
EPI_ISL_412965	55	2020-02-16	Asia	Canada/BC_37_0-2/2020
EPI_ISL_418819	77	2020-03-09	North America	Canada/BC_3808524/2020
EPI_ISL_418820	77	2020-03-09	North America	Canada/BC_3842755/2020
EPI_ISL_418821	78	2020-03-10	North America	Canada/BC_3968175/2020
EPI_ISL_418822	78	2020-03-10	North America	Canada/BC_3972884/2020
EPI_ISL_418823	77	2020-03-09	North America	Canada/BC_3989992/2020
EPI_ISL_418824	71	2020-03-03	North America	Canada/BC_4078583/2020
EPI_ISL_415583	71	2020-03-03	Asia	Canada/BC_40860/2020
EPI_ISL_418825	78	2020-03-10	North America	Canada/BC_4118226/2020
EPI_ISL_418826	78	2020-03-10	North America	Canada/BC_4122951/2020
EPI_ISL_418827	72	2020-03-04	North America	Canada/BC_4143842/2020
EPI_ISL_418828	72	2020-03-04	North America	Canada/BC_4143868/2020
EPI_ISL_415584	70	2020-03-02	North America	Canada/BC_41851/2020
EPI_ISL_418829	78	2020-03-10	North America	Canada/BC_4540462/2020
EPI_ISL_418830	77	2020-03-09	North America	Canada/BC_4799711/2020
EPI_ISL_418831	79	2020-03-11	North America	Canada/BC_5275718/2020
EPI_ISL_418832	79	2020-03-11	North America	Canada/BC_5282984/2020
EPI_ISL_418833	79	2020-03-11	North America	Canada/BC_5306970/2020
EPI_ISL_418834	79	2020-03-11	North America	Canada/BC_5522039/2020
EPI_ISL_418835	79	2020-03-11	North America	Canada/BC_5979789/2020
EPI_ISL_418836	78	2020-03-10	North America	Canada/BC_6004567/2020
EPI_ISL_418837	78	2020-03-10	North America	Canada/BC_6129127/2020
EPI_ISL_418838	80	2020-03-12	North America	Canada/BC_6404889/2020
EPI_ISL_415586	73	2020-03-05	North America	Canada/BC_64686/2020
EPI_ISL_418839	78	2020-03-10	North America	Canada/BC_6489864/2020
EPI_ISL_418840	80	2020-03-12	North America	Canada/BC_6502001/2020
EPI_ISL_415585	72	2020-03-04	Asia	Canada/BC_65034/2020
EPI_ISL_415587	72	2020-03-04	Asia	Canada/BC_66353/2020
EPI_ISL_418841	79	2020-03-11	North America	Canada/BC_6981299/2020
EPI_ISL_418842	79	2020-03-11	North America	Canada/BC_6997898/2020
EPI_ISL_418843	80	2020-03-12	North America	Canada/BC_7277381/2020
EPI_ISL_418844	80	2020-03-12	North America	Canada/BC_7493713/2020
EPI_ISL_418845	79	2020-03-11	North America	Canada/BC_7515663/2020
EPI_ISL_418846	80	2020-03-12	North America	Canada/BC_7553799/2020
EPI_ISL_415590	73	2020-03-05	Europe	Canada/BC_78548/2020
EPI_ISL_418847	80	2020-03-12	North America	Canada/BC_8150537/2020
EPI_ISL_418848	73	2020-03-05	North America	Canada/BC_8159203/2020
EPI_ISL_415588	73	2020-03-05	North America	Canada/BC_83109/2020
EPI_ISL_415589	73	2020-03-05	North America	Canada/BC_83163/2020
EPI_ISL_418849	81	2020-03-13	North America	Canada/BC_8486790/2020
EPI_ISL_418850	81	2020-03-13	North America	Canada/BC_8606204/2020
EPI_ISL_418851	81	2020-03-13	North America	Canada/BC_8622445/2020
EPI_ISL_418852	75	2020-03-07	North America	Canada/BC_8718874/2020
EPI_ISL_418853	79	2020-03-11	North America	Canada/BC_8894200/2020
EPI_ISL_418854	79	2020-03-11	North America	Canada/BC_8896915/2020
EPI_ISL_418855	79	2020-03-11	North America	Canada/BC_8897642/2020
EPI_ISL_418856	81	2020-03-13	North America	Canada/BC_9345042/2020
EPI_ISL_418857	81	2020-03-13	North America	Canada/BC_9345715/2020
EPI_ISL_418858	81	2020-03-13	North America	Canada/BC_9446031/2020
EPI_ISL_418859	81	2020-03-13	North America	Canada/BC_9574898/2020
EPI_ISL_418813	81	2020-03-13	North America	Canada/MB_10/2020
EPI_ISL_429807	78	2020-03-10	North America	Canada/MB_2/2020
EPI_ISL_429817	82	2020-03-14	North America	Canada/MB_36/2020
EPI_ISL_429818	86	2020-03-18	North America	Canada/MB_37/2020
EPI_ISL_429819	86	2020-03-18	North America	Canada/MB_38/2020
EPI_ISL_429820	82	2020-03-14	North America	Canada/MB_39/2020
EPI_ISL_418812	80	2020-03-12	North America	Canada/MB_8/2020
EPI_ISL_429806	77	2020-03-09	North America	Canada/NB_1/2020
EPI_ISL_429811	80	2020-03-12	North America	Canada/NB_21/2020
EPI_ISL_429816	82	2020-03-14	North America	Canada/NB_35/2020
EPI_ISL_418811	80	2020-03-12	North America	Canada/NB_6/2020
EPI_ISL_429815	83	2020-03-15	North America	Canada/NL_34/2020
EPI_ISL_418814	81	2020-03-13	North America	Canada/NS_13/2020
EPI_ISL_429812	82	2020-03-14	North America	Canada/NS_30/2020
EPI_ISL_429813	83	2020-03-15	North America	Canada/NS_31/2020
EPI_ISL_429814	83	2020-03-15	North America	Canada/NS_32/2020
EPI_ISL_413014	33	2020-01-25	Asia	Canada/ON-PHL2445/2020
EPI_ISL_413015	31	2020-01-23	Asia	Canada/ON-VIDO-01/2020
EPI_ISL_418332	79	2020-03-11	North America	Canada/ON_PHL0052/2020
EPI_ISL_418375	80	2020-03-12	North America	Canada/ON_PHL0141/2020
EPI_ISL_418341	80	2020-03-12	North America	Canada/ON_PHL0142/2020
EPI_ISL_418342	79	2020-03-11	North America	Canada/ON_PHL0178/2020
EPI_ISL_418353	77	2020-03-09	North America	Canada/ON_PHL0539/2020
EPI_ISL_418370	79	2020-03-11	North America	Canada/ON_PHL0654/2020
EPI_ISL_418346	75	2020-03-07	North America	Canada/ON_PHL0743/2020
EPI_ISL_418378	81	2020-03-13	North America	Canada/ON_PHL0976/2020
EPI_ISL_418365	78	2020-03-10	North America	Canada/ON_PHL0977/2020
EPI_ISL_418340	77	2020-03-09	North America	Canada/ON_PHL1083/2020
EPI_ISL_418361	80	2020-03-12	North America	Canada/ON_PHL1095/2020
EPI_ISL_418377	81	2020-03-13	North America	Canada/ON_PHL1898/2020
EPI_ISL_418371	75	2020-03-07	North America	Canada/ON_PHL2653/2020
EPI_ISL_418324	79	2020-03-11	North America	Canada/ON_PHL3318/2020
EPI_ISL_418366	73	2020-03-05	North America	Canada/ON_PHL3350/2020
EPI_ISL_418350	88	2020-03-20	North America	Canada/ON_PHL3380/2020
EPI_ISL_418368	80	2020-03-12	North America	Canada/ON_PHL3458/2020
EPI_ISL_418376	80	2020-03-12	North America	Canada/ON_PHL3459/2020
EPI_ISL_418333	78	2020-03-10	North America	Canada/ON_PHL3501/2020
EPI_ISL_418362	78	2020-03-10	North America	Canada/ON_PHL3536/2020
EPI_ISL_418351	80	2020-03-12	North America	Canada/ON_PHL3575/2020
EPI_ISL_418349	75	2020-03-07	North America	Canada/ON_PHL3650/2020
[truncated: 20,166 more rows]
